# Supplementary material for: (±)-N-(3-Hydr­oxy-1,2-diphenyl­prop­yl)-4-methyl­benzene­sulfonamide
Source: Acta Crystallogr Sect E Struct Rep Online. 2008 Sep 24;64(Pt 10):o1990. doi: 10.1107/S1600536808028948 (PMC2959308; doi:10.1107/S1600536808028948)
Supplement: Supplementary file 1 [file e-64-o1990-sup1.cif]

##############################################################################
###                                                                        ###
###        Electronic paper (Acta Crystallographica Section E)             ###
###                                                                        ###
##############################################################################
#                                                                            #
# This CIF contains the data in a paper accepted for publication in Acta     #
# Crystallographica Section E. It conforms to the requirements of Notes      #
# for Authors for Section E, and has been peer reviewed under the auspices   #
# of the IUCr Commission on Journals.                                        #
#                                                                            #
# Full details of the Crystallographic Information File format               #
# are given in the paper "The Crystallographic Information File (CIF):       #
# a New Standard Archive File for Crystallography" by S. R. Hall, F. H.      #
# Allen and I. D. Brown [Acta Cryst. (1991), A47, 655-685].                  #
#                                                                            #
# The current version of the core CIF dictionary is obtainable from          #
# ftp://ftp.iucr.org/pub/cif_core.dic. The current version number is 2.4.    #
#                                                                            #
# Software is freely available for graphical display of the structure(s) in  #
# this CIF.  For information consult the CIF home page http://www.iucr.org/  #
# cif/home.html                                                              #
#                                                                            #
# This file may be used for bona fide research purposes within the           #
# scientific community so long as proper attribution is given to the journal # 
# article from which it was obtained.                                        #
#                                                                            #
##############################################################################
                                             
data_global
_audit_creation_method     SHELXL-97
_journal_date_recd_electronic     2008-07-29
_journal_date_accepted     2008-09-10
_journal_name_full     'Acta Crystallographica, Section E'
_journal_year     2008
_journal_volume     64
_journal_issue     10
_journal_page_first     o1990
_journal_page_last     o1990
_journal_paper_category     QO
_journal_coeditor_code     PV2094
_publ_contact_author_name     'David Barker'
_publ_contact_author_address
;
Department of Chemistry
University of Auckland
Private Bag 92019
Auckland
New Zealand
;
_publ_contact_author_email     'd.barker@auckland.ac.nz'
_publ_contact_author_fax     '+64 9 373 7422'
_publ_contact_author_phone     '+64 9 373 7599 ext 89703'
_publ_section_title
;
(+-)-<i>N</i>-(3-Hydroxy-1,2-diphenylpropyl)-4-methylbenzenesulfonamide
;
loop_
    _publ_author_name
    _publ_author_footnote
    _publ_author_address
    'Tong, Sok Teng'
;
;
;
Department of Chemistry
University of Auckland
Private Bag 92019
Auckland
New Zealand
;
    'Barker, David' .
;
Department of Chemistry
University of Auckland
Private Bag 92019
Auckland
New Zealand
;
    'Choi, Ka Wai' .
;
Department of Chemistry
University of Auckland
Private Bag 92019
Auckland
New Zealand
;
    'Boyd, Peter D. W.' .
;
Department of Chemistry
University of Auckland
Private Bag 92019
Auckland
New Zealand
;
    'Brimble, Margaret A.' .
;
Department of Chemistry
University of Auckland
Private Bag 92019
Auckland
New Zealand
;
data_I
_audit_creation_method     SHELXL97
_chemical_name_systematic
;
(+-)-<i>N</i>-(3-hydroxy-1,2-diphenylpropyl)-4-methylbenzenesulfonamide
;
_chemical_name_common     ?
_chemical_formula_moiety     'C22 H23 N O3 S'
_chemical_formula_sum     'C22 H23 N O3 S'
_chemical_formula_iupac     'C22 H23 N O3 S'
_chemical_formula_weight     381.47
_chemical_melting_point     426.7(8)
_symmetry_cell_setting     monoclinic
_symmetry_space_group_name_H-M     C2/c
_space_group_name_Hall     '-C 2yc'
loop_
    _symmetry_equiv_pos_as_xyz
    'x, y, z'
    '-x, y, -z+1/2'
    'x+1/2, y+1/2, z'
    '-x+1/2, y+1/2, -z+1/2'
    '-x, -y, -z'
    'x, -y, z-1/2'
    '-x+1/2, -y+1/2, -z'
    'x+1/2, -y+1/2, z-1/2'
_cell_length_a     39.4702(16)
_cell_length_b     5.4270(2)
_cell_length_c     17.4287(7)
_cell_angle_alpha     90.00
_cell_angle_beta     91.028(2)
_cell_angle_gamma     90.00
_cell_volume     3732.7(3)
_cell_formula_units_Z     8
_cell_measurement_reflns_used     6191
_cell_measurement_theta_min     1.03
_cell_measurement_theta_max     28.03
_cell_measurement_temperature     90(2)
_exptl_crystal_description     needle
_exptl_crystal_colour     colourless
_exptl_crystal_size_max     0.4
_exptl_crystal_size_mid     0.16
_exptl_crystal_size_min     0.14
_exptl_crystal_density_diffrn     1.358
_exptl_crystal_density_meas     ?
_exptl_crystal_density_method     'not measured'
_exptl_crystal_F_000     1616
_exptl_absorpt_coefficient_mu     0.196
_exptl_absorpt_correction_type     none
_exptl_absorpt_process_details     ?
_exptl_absorpt_correction_T_min     ?
_exptl_absorpt_correction_T_max     ?
_exptl_special_details
;
;
_diffrn_ambient_temperature     90(2)
_diffrn_radiation_type     MoK\a
_diffrn_radiation_wavelength     0.71073
_diffrn_radiation_source     'fine-focus sealed tube'
_diffrn_radiation_monochromator     graphite
_diffrn_measurement_device_type
                          'Bruker SMART diffractometer with APEXII CCD detector'
_diffrn_measurement_method     '\w scans'
_diffrn_detector_area_resol_mean     ?
_diffrn_reflns_number     22582
_diffrn_reflns_av_R_equivalents     0.042
_diffrn_reflns_av_sigmaI/netI     0.0439
_diffrn_reflns_theta_min     1.03
_diffrn_reflns_theta_max     28.03
_diffrn_reflns_theta_full     28.03
_diffrn_measured_fraction_theta_max     0.989
_diffrn_measured_fraction_theta_full     0.989
_diffrn_reflns_limit_h_min     -51
_diffrn_reflns_limit_h_max     51
_diffrn_reflns_limit_k_min     -7
_diffrn_reflns_limit_k_max     7
_diffrn_reflns_limit_l_min     -22
_diffrn_reflns_limit_l_max     22
_diffrn_standards_number     0
_diffrn_standards_interval_count     ?
_diffrn_standards_interval_time     ?
_diffrn_standards_decay_%     2
_refine_special_details
;
Refinement of <i>F</i>^2^ against ALL reflections. The weighted <i>R</i>-factor
<i>wR</i> and goodness of fit <i>S</i> are based on <i>F</i>^2^, conventional
<i>R</i>-factors <i>R</i> are based on <i>F</i>, with <i>F</i> set to zero for
negative <i>F</i>^2^. The threshold expression of <i>F</i>^2^ >
\s(<i>F</i>^2^) is used only for calculating <i>R</i>-factors(gt) <i>etc</i>.
and is not relevant to the choice of reflections for refinement.
<i>R</i>-factors based on <i>F</i>^2^ are statistically about twice as large
as those based on <i>F</i>, and <i>R</i>- factors based on ALL data will be
even larger.
;
_reflns_number_total     4478
_reflns_number_gt     3763
_reflns_threshold_expression     I>2\s(I)
_refine_ls_structure_factor_coef     Fsqd
_refine_ls_matrix_type     full
_refine_ls_R_factor_all     0.0772
_refine_ls_R_factor_gt     0.0659
_refine_ls_wR_factor_gt     0.1854
_refine_ls_wR_factor_ref     0.1928
_refine_ls_goodness_of_fit_ref     1.126
_refine_ls_restrained_S_all     1.124
_refine_ls_number_reflns     4478
_refine_ls_number_parameters     245
_refine_ls_number_restraints     15
_refine_ls_hydrogen_treatment     constr
_refine_ls_weighting_scheme     calc
_refine_ls_weighting_details
      'calc w = 1/[\s^2^(Fo^2^)+(0.0794P)^2^+19.2449P] where P=(Fo^2^+2Fc^2^)/3'
_atom_sites_solution_hydrogens     geom
_atom_sites_solution_primary     direct
_atom_sites_solution_secondary     difmap
_refine_ls_shift/su_max     0.000
_refine_ls_shift/su_mean     0.000
_refine_diff_density_max     1.057
_refine_diff_density_min     -0.635
_refine_ls_extinction_method     none
_refine_ls_extinction_coef     ?
loop_
    _atom_type_symbol
    _atom_type_description
    _atom_type_scat_dispersion_real
    _atom_type_scat_dispersion_imag
    _atom_type_scat_source
    'C' 'C' 0.0033 0.0016
                         'International Tables Vol C Tables 4.2.6.8 and 6.1.1.4'
    'H' 'H' 0.0000 0.0000
                         'International Tables Vol C Tables 4.2.6.8 and 6.1.1.4'
    'N' 'N' 0.0061 0.0033
                         'International Tables Vol C Tables 4.2.6.8 and 6.1.1.4'
    'O' 'O' 0.0106 0.0060
                         'International Tables Vol C Tables 4.2.6.8 and 6.1.1.4'
    'S' 'S' 0.1246 0.1234
                         'International Tables Vol C Tables 4.2.6.8 and 6.1.1.4'
_computing_data_collection     'SMART (Siemens, 1995)'
_computing_cell_refinement     'SAINT (Siemens, 1995)'
_computing_data_reduction     'SAINT (Siemens, 1995)'
_computing_structure_solution     'SHELXS97 (Sheldrick, 2008)'
_computing_structure_refinement     'SHELXL97 (Sheldrick, 2008)'
_computing_molecular_graphics
;
ORTEPIII (Burnett & Johnson, 1996) and Mercury (Macrae <i>et al.</i>,
2006)
;
_computing_publication_material
;
WinGX (Farrugia, 1999) and publCIF (Westrip, 2008)
;
loop_
    _atom_site_type_symbol
    _atom_site_label
    _atom_site_fract_x
    _atom_site_fract_y
    _atom_site_fract_z
    _atom_site_U_iso_or_equiv
    _atom_site_adp_type
    _atom_site_calc_flag
    _atom_site_refinement_flags
    _atom_site_occupancy
    _atom_site_disorder_assembly
    _atom_site_disorder_group
    S S1 0.158723(16) 0.06828(12) 0.28375(4) 0.01431(19) Uani d U 1 . .
    O O1 0.14448(5) -0.1745(4) 0.27404(12) 0.0186(4) Uani d U 1 . .
    O O2 0.17401(5) 0.1376(4) 0.35572(11) 0.0209(5) Uani d U 1 . .
    O O3 0.02222(6) 0.6152(6) 0.18428(13) 0.0382(7) Uani d . 1 . .
    H H3A 0.0092 0.6156 0.2229 0.057 Uiso d P 0.50 . .
    H H3B 0.0008 0.5906 0.1799 0.057 Uiso d P 0.50 . .
    N N1 0.12844(6) 0.2624(4) 0.26835(13) 0.0150(5) Uani d . 1 . .
    H H1 0.1283 0.3959 0.2949 0.018 Uiso calc R 1 . .
    C C5 0.19060(7) 0.1017(5) 0.21504(15) 0.0138(5) Uani d . 1 . .
    C C15 0.07339(7) 0.4164(5) 0.23044(15) 0.0154(5) Uani d . 1 . .
    H H15 0.0843 0.5788 0.2313 0.019 Uiso calc R 1 . .
    C C6 0.21262(7) 0.3020(5) 0.22046(16) 0.0178(6) Uani d . 1 . .
    H H6 0.2090 0.4253 0.2564 0.021 Uiso calc R 1 . .
    C C21 0.06575(7) 0.5353(6) 0.36894(17) 0.0185(6) Uani d . 1 . .
    H H21 0.0786 0.6753 0.3597 0.022 Uiso calc R 1 . .
    C C2 0.24609(7) 0.1333(5) 0.11774(16) 0.0170(5) Uani d . 1 . .
    C C16 0.05938(6) 0.3698(5) 0.30955(15) 0.0150(5) Uani d . 1 . .
    C C10 0.10495(7) 0.0475(5) 0.07735(16) 0.0182(6) Uani d . 1 . .
    H H10 0.0919 -0.0855 0.0928 0.022 Uiso calc R 1 . .
    C C22 0.04555(7) 0.4221(6) 0.16845(16) 0.0231(6) Uani d . 1 . .
    H H22A 0.0555 0.4487 0.1187 0.028 Uiso calc R 1 . .
    H H22B 0.0338 0.2653 0.1672 0.028 Uiso calc R 1 . .
    C C17 0.04036(7) 0.1590(5) 0.32496(17) 0.0194(6) Uani d . 1 . .
    H H17 0.0361 0.0451 0.2861 0.023 Uiso calc R 1 . .
    C C14 0.13191(7) 0.4350(5) 0.10406(16) 0.0176(6) Uani d . 1 . .
    H H14 0.1369 0.5635 0.1377 0.021 Uiso calc R 1 . .
    C C8 0.10096(6) 0.2233(5) 0.21110(14) 0.0133(5) Uani d . 1 . .
    H H8 0.0914 0.0591 0.2196 0.016 Uiso calc R 1 . .
    C C9 0.11285(6) 0.2352(5) 0.12954(15) 0.0142(5) Uani d . 1 . .
    C C13 0.14347(7) 0.4453(6) 0.02985(17) 0.0200(6) Uani d . 1 . .
    H H13 0.1563 0.5791 0.0141 0.024 Uiso calc R 1 . .
    C C3 0.22313(8) -0.0595(6) 0.11139(18) 0.0235(6) Uani d . 1 . .
    H H3 0.2263 -0.1793 0.0740 0.028 Uiso calc R 1 . .
    C C4 0.19557(7) -0.0777(6) 0.15959(18) 0.0213(6) Uani d . 1 . .
    H H4 0.1806 -0.2092 0.1547 0.026 Uiso calc R 1 . .
    C C11 0.11646(8) 0.0577(6) 0.00254(17) 0.0221(6) Uani d . 1 . .
    H H11 0.1111 -0.0685 -0.0316 0.027 Uiso calc R 1 . .
    C C19 0.03415(8) 0.2868(6) 0.45638(17) 0.0235(6) Uani d . 1 . .
    H H19 0.0257 0.2601 0.5051 0.028 Uiso calc R 1 . .
    C C7 0.24002(7) 0.3160(6) 0.17183(16) 0.0193(6) Uani d . 1 . .
    H H7 0.2546 0.4502 0.1755 0.023 Uiso calc R 1 . .
    C C12 0.13588(7) 0.2554(6) -0.02141(16) 0.0205(6) Uani d . 1 . .
    H H12 0.1438 0.2611 -0.0713 0.025 Uiso calc R 1 . .
    C C20 0.05321(8) 0.4953(6) 0.44183(17) 0.0230(6) Uani d . 1 . .
    H H20 0.0576 0.6085 0.4808 0.028 Uiso calc R 1 . .
    C C18 0.02775(7) 0.1177(6) 0.39810(18) 0.0222(6) Uani d . 1 . .
    H H18 0.0151 -0.0229 0.4078 0.027 Uiso calc R 1 . .
    C C1 0.27747(7) 0.1382(6) 0.06967(18) 0.0231(6) Uani d . 1 . .
    H H1A 0.2945 0.0338 0.0926 0.035 Uiso calc R 1 . .
    H H1B 0.2859 0.3039 0.0669 0.035 Uiso calc R 1 . .
    H H1C 0.2720 0.0801 0.0189 0.035 Uiso calc R 1 . .
loop_
    _atom_site_aniso_label
    _atom_site_aniso_U_11
    _atom_site_aniso_U_22
    _atom_site_aniso_U_33
    _atom_site_aniso_U_12
    _atom_site_aniso_U_13
    _atom_site_aniso_U_23
    S1 0.0145(3) 0.0139(3) 0.0144(3) 0.0006(2) -0.0002(2) 0.0022(2)
    O1 0.0180(9) 0.0144(10) 0.0235(10) -0.0022(8) 0.0015(7) 0.0024(8)
    O2 0.0228(10) 0.0240(11) 0.0157(10) -0.0013(8) -0.0030(7) 0.0036(8)
    O3 0.0277(12) 0.0627(18) 0.0240(12) 0.0281(13) -0.0033(9) -0.0032(12)
    N1 0.0165(11) 0.0146(11) 0.0137(10) 0.0022(9) -0.0020(8) -0.0027(9)
    C5 0.0145(12) 0.0117(12) 0.0152(12) 0.0015(10) -0.0017(9) 0.0012(10)
    C15 0.0172(12) 0.0137(13) 0.0154(12) 0.0023(10) 0.0018(9) 0.0000(10)
    C6 0.0231(13) 0.0142(13) 0.0162(12) -0.0019(11) -0.0006(10) -0.0021(10)
    C21 0.0176(13) 0.0172(14) 0.0206(14) -0.0016(11) -0.0003(10) 0.0011(11)
    C2 0.0156(12) 0.0180(14) 0.0174(13) 0.0015(10) -0.0015(9) 0.0038(11)
    C16 0.0131(11) 0.0150(13) 0.0169(13) 0.0033(10) 0.0014(9) 0.0014(10)
    C10 0.0206(13) 0.0148(13) 0.0191(13) -0.0010(11) -0.0010(10) -0.0024(11)
    C22 0.0188(13) 0.0355(18) 0.0152(13) 0.0079(12) 0.0006(10) -0.0009(12)
    C17 0.0209(13) 0.0151(14) 0.0221(14) 0.0009(11) 0.0003(10) -0.0006(11)
    C14 0.0187(13) 0.0177(14) 0.0165(13) -0.0011(11) 0.0005(10) -0.0034(11)
    C8 0.0151(12) 0.0125(12) 0.0123(12) 0.0001(10) -0.0006(9) -0.0012(10)
    C9 0.0124(11) 0.0144(13) 0.0158(12) 0.0021(10) -0.0009(9) -0.0016(10)
    C13 0.0189(13) 0.0205(14) 0.0206(14) -0.0010(11) 0.0034(10) 0.0003(11)
    C3 0.0268(15) 0.0190(15) 0.0251(15) -0.0022(12) 0.0069(12) -0.0067(12)
    C4 0.0208(14) 0.0169(14) 0.0262(15) -0.0059(11) 0.0034(11) -0.0064(12)
    C11 0.0285(15) 0.0198(15) 0.0180(14) 0.0032(12) -0.0019(11) -0.0074(11)
    C19 0.0239(14) 0.0286(17) 0.0183(13) 0.0051(12) 0.0063(11) 0.0065(12)
    C7 0.0195(13) 0.0168(14) 0.0213(14) -0.0057(11) -0.0016(10) 0.0013(11)
    C12 0.0200(13) 0.0288(16) 0.0129(12) 0.0047(12) 0.0029(10) -0.0011(11)
    C20 0.0304(16) 0.0231(15) 0.0155(13) 0.0014(12) 0.0008(11) -0.0009(12)
    C18 0.0197(14) 0.0179(14) 0.0291(15) 0.0008(11) 0.0037(11) 0.0065(12)
    C1 0.0191(13) 0.0259(16) 0.0245(15) 0.0008(12) 0.0032(11) 0.0053(13)
_geom_special_details
;
All e.s.d.'s (except the e.s.d. in the dihedral angle between two l.s. planes)
are estimated using the full covariance matrix. The cell e.s.d.'s are taken
into account individually in the estimation of e.s.d.'s in distances, angles
and torsion angles; correlations between e.s.d.'s in cell parameters are only
used when they are defined by crystal symmetry. An approximate (isotropic)
treatment of cell e.s.d.'s is used for estimating e.s.d.'s involving l.s.
planes.
;
loop_
    _geom_bond_atom_site_label_1
    _geom_bond_atom_site_label_2
    _geom_bond_site_symmetry_2
    _geom_bond_distance
    _geom_bond_publ_flag
    S1 O2 . 1.432(2) ?
    S1 O1 . 1.441(2) ?
    S1 N1 . 1.612(2) ?
    S1 C5 . 1.762(3) ?
    O3 C22 . 1.425(4) ?
    O3 H3A . 0.8541 ?
    O3 H3B . 0.8579 ?
    N1 C8 . 1.476(3) ?
    N1 H1 . 0.8600 ?
    C5 C4 . 1.389(4) ?
    C5 C6 . 1.394(4) ?
    C15 C16 . 1.516(4) ?
    C15 C22 . 1.528(4) ?
    C15 C8 . 1.552(4) ?
    C15 H15 . 0.9800 ?
    C6 C7 . 1.388(4) ?
    C6 H6 . 0.9300 ?
    C21 C20 . 1.389(4) ?
    C21 C16 . 1.390(4) ?
    C21 H21 . 0.9300 ?
    C2 C3 . 1.387(4) ?
    C2 C7 . 1.392(4) ?
    C2 C1 . 1.508(4) ?
    C16 C17 . 1.397(4) ?
    C10 C11 . 1.389(4) ?
    C10 C9 . 1.397(4) ?
    C10 H10 . 0.9300 ?
    C22 H22A . 0.9700 ?
    C22 H22B . 0.9700 ?
    C17 C18 . 1.395(4) ?
    C17 H17 . 0.9300 ?
    C14 C13 . 1.381(4) ?
    C14 C9 . 1.397(4) ?
    C14 H14 . 0.9300 ?
    C8 C9 . 1.506(3) ?
    C8 H8 . 0.9800 ?
    C13 C12 . 1.393(4) ?
    C13 H13 . 0.9300 ?
    C3 C4 . 1.390(4) ?
    C3 H3 . 0.9300 ?
    C4 H4 . 0.9300 ?
    C11 C12 . 1.387(4) ?
    C11 H11 . 0.9300 ?
    C19 C20 . 1.384(5) ?
    C19 C18 . 1.389(5) ?
    C19 H19 . 0.9300 ?
    C7 H7 . 0.9300 ?
    C12 H12 . 0.9300 ?
    C20 H20 . 0.9300 ?
    C18 H18 . 0.9300 ?
    C1 H1A . 0.9600 ?
    C1 H1B . 0.9600 ?
    C1 H1C . 0.9600 ?
loop_
    _geom_angle_atom_site_label_1
    _geom_angle_atom_site_label_2
    _geom_angle_atom_site_label_3
    _geom_angle_site_symmetry_1
    _geom_angle_site_symmetry_3
    _geom_angle
    _geom_angle_publ_flag
    O2 S1 O1 . . 120.01(13) ?
    O2 S1 N1 . . 105.87(13) ?
    O1 S1 N1 . . 106.94(12) ?
    O2 S1 C5 . . 105.87(12) ?
    O1 S1 C5 . . 107.24(12) ?
    N1 S1 C5 . . 110.85(12) ?
    C22 O3 H3A . . 123.7 ?
    C22 O3 H3B . . 120.5 ?
    H3A O3 H3B . . 57.6 ?
    C8 N1 S1 . . 123.52(19) ?
    C8 N1 H1 . . 118.2 ?
    S1 N1 H1 . . 118.2 ?
    C4 C5 C6 . . 119.9(3) ?
    C4 C5 S1 . . 120.8(2) ?
    C6 C5 S1 . . 119.1(2) ?
    C16 C15 C22 . . 112.2(2) ?
    C16 C15 C8 . . 110.7(2) ?
    C22 C15 C8 . . 111.0(2) ?
    C16 C15 H15 . . 107.6 ?
    C22 C15 H15 . . 107.6 ?
    C8 C15 H15 . . 107.6 ?
    C7 C6 C5 . . 119.6(3) ?
    C7 C6 H6 . . 120.2 ?
    C5 C6 H6 . . 120.2 ?
    C20 C21 C16 . . 121.2(3) ?
    C20 C21 H21 . . 119.4 ?
    C16 C21 H21 . . 119.4 ?
    C3 C2 C7 . . 118.1(3) ?
    C3 C2 C1 . . 120.7(3) ?
    C7 C2 C1 . . 121.1(3) ?
    C21 C16 C17 . . 118.5(3) ?
    C21 C16 C15 . . 120.4(3) ?
    C17 C16 C15 . . 121.2(3) ?
    C11 C10 C9 . . 120.6(3) ?
    C11 C10 H10 . . 119.7 ?
    C9 C10 H10 . . 119.7 ?
    O3 C22 C15 . . 109.7(2) ?
    O3 C22 H22A . . 109.7 ?
    C15 C22 H22A . . 109.7 ?
    O3 C22 H22B . . 109.7 ?
    C15 C22 H22B . . 109.7 ?
    H22A C22 H22B . . 108.2 ?
    C18 C17 C16 . . 120.6(3) ?
    C18 C17 H17 . . 119.7 ?
    C16 C17 H17 . . 119.7 ?
    C13 C14 C9 . . 121.2(3) ?
    C13 C14 H14 . . 119.4 ?
    C9 C14 H14 . . 119.4 ?
    N1 C8 C9 . . 113.2(2) ?
    N1 C8 C15 . . 105.4(2) ?
    C9 C8 C15 . . 114.1(2) ?
    N1 C8 H8 . . 108.0 ?
    C9 C8 H8 . . 108.0 ?
    C15 C8 H8 . . 108.0 ?
    C14 C9 C10 . . 118.3(3) ?
    C14 C9 C8 . . 120.8(2) ?
    C10 C9 C8 . . 120.9(2) ?
    C14 C13 C12 . . 120.0(3) ?
    C14 C13 H13 . . 120.0 ?
    C12 C13 H13 . . 120.0 ?
    C2 C3 C4 . . 121.5(3) ?
    C2 C3 H3 . . 119.2 ?
    C4 C3 H3 . . 119.2 ?
    C5 C4 C3 . . 119.5(3) ?
    C5 C4 H4 . . 120.2 ?
    C3 C4 H4 . . 120.2 ?
    C12 C11 C10 . . 120.3(3) ?
    C12 C11 H11 . . 119.8 ?
    C10 C11 H11 . . 119.8 ?
    C20 C19 C18 . . 119.9(3) ?
    C20 C19 H19 . . 120.1 ?
    C18 C19 H19 . . 120.1 ?
    C6 C7 C2 . . 121.3(3) ?
    C6 C7 H7 . . 119.3 ?
    C2 C7 H7 . . 119.3 ?
    C11 C12 C13 . . 119.5(3) ?
    C11 C12 H12 . . 120.2 ?
    C13 C12 H12 . . 120.2 ?
    C19 C20 C21 . . 119.9(3) ?
    C19 C20 H20 . . 120.0 ?
    C21 C20 H20 . . 120.0 ?
    C19 C18 C17 . . 120.0(3) ?
    C19 C18 H18 . . 120.0 ?
    C17 C18 H18 . . 120.0 ?
    C2 C1 H1A . . 109.5 ?
    C2 C1 H1B . . 109.5 ?
    H1A C1 H1B . . 109.5 ?
    C2 C1 H1C . . 109.5 ?
    H1A C1 H1C . . 109.5 ?
    H1B C1 H1C . . 109.5 ?
loop_
    _geom_hbond_atom_site_label_D
    _geom_hbond_atom_site_label_H
    _geom_hbond_atom_site_label_A
    _geom_hbond_site_symmetry_A
    _geom_hbond_distance_DH
    _geom_hbond_distance_HA
    _geom_hbond_distance_DA
    _geom_hbond_angle_DHA
    N1 H1 O1 1_565 0.86 2.45 3.122(3) 135.9
    O3 H3A O3 2 0.85 2.06 2.910(5) 179.7
    C4 H4 O1 . 0.93 2.55 2.909(4) 103.5
    C8 H8 O1 . 0.98 2.61 2.958(3) 100.9
    C1 H1A O2 4_545 0.96 2.63 3.557(4) 161.1
    C1 H1B O2 4 0.96 2.74 3.552(4) 142.2
    O3 H3B C16 2 0.86 2.67 3.489(4) 160.1
    O3 H3B C17 2 0.86 2.85 3.499(4) 133.7
