# Supplementary material for: (±)-N-(3-Hydr­oxy-1,2-diphenyl­prop­yl)-4-methyl­benzene­sulfonamide
Source: Acta Crystallogr Sect E Struct Rep Online. 2008 Sep 24;64(Pt 10):o1990. doi: 10.1107/S1600536808028948 (PMC2959308; doi:10.1107/S1600536808028948)
Supplement: Supplementary file 2 [file e-64-o1990-Isup2.hkl]

#
# h,k,l, Fc-squared, Fo-squared, sigma(Fo-squared) and status flag
#
data_I
_shelx_title ' H551_0m in C2/c'
_shelx_refln_list_code          4
_shelx_F_calc_maximum      393.59
_exptl_crystal_F_000      1616.00
_reflns_d_resolution_high  0.7562
 
loop_
 _symmetry_equiv_pos_as_xyz
 'x, y, z'
 '-x, y, -z+1/2'
 'x+1/2, y+1/2, z'
 '-x+1/2, y+1/2, -z+1/2'
 '-x, -y, -z'
 'x, -y, z-1/2'
 '-x+1/2, -y+1/2, -z'
 'x+1/2, -y+1/2, z-1/2'
 
_cell_length_a    39.4702
_cell_length_b     5.4270
_cell_length_c    17.4287
_cell_angle_alpha  90.000
_cell_angle_beta   91.028
_cell_angle_gamma  90.000
 
_shelx_F_squared_multiplier     1.000
 
loop_
 _refln_index_h
 _refln_index_k
 _refln_index_l
 _refln_F_squared_calc
 _refln_F_squared_meas
 _refln_F_squared_sigma
 _refln_observed_status
   2   0   0      219.58      110.40     11.39 o
   4   0   0    18571.89    18745.58    642.20 o
   6   0   0      650.22      712.16     39.07 o
   8   0   0     4086.74     3897.69    142.77 o
  10   0   0    59162.95    58548.37   2827.91 o
  12   0   0    28485.96    28916.56   1407.87 o
  14   0   0      536.03      464.86     32.90 o
  16   0   0     3266.30     3073.55     93.06 o
  18   0   0       49.73      118.03     15.79 o
  20   0   0        0.93      -12.03     12.03 o
  22   0   0     3335.26     3375.46    120.37 o
  24   0   0     2604.82     3146.00    116.54 o
  26   0   0       98.05      143.72     15.80 o
  28   0   0      362.80      456.15     38.02 o
  30   0   0      323.38      378.15     30.47 o
  32   0   0     1669.82     1542.47     64.04 o
  34   0   0     4548.93     4401.62    140.69 o
  36   0   0     1455.50     1615.23     67.69 o
  38   0   0      641.79      657.56     42.12 o
  40   0   0       99.56       83.33     43.39 o
  42   0   0       44.46        9.02     23.55 o
  44   0   0      447.79      379.78     41.50 o
  46   0   0      271.10      278.95     39.12 o
  48   0   0      591.67      677.91     65.01 o
  50   0   0      829.74      978.28     79.08 o
   1   1   0     2557.40     3483.80     80.11 o
   3   1   0    64885.35    92992.91   1827.18 o
   5   1   0     7196.07     9295.55    301.00 o
   7   1   0    16158.96    18966.88   1339.93 o
   9   1   0     2603.26     3564.92    270.56 o
  11   1   0    29421.32    31353.68   1156.23 o
  13   1   0     3197.92     3965.46     91.43 o
  15   1   0    38302.51    39065.17   1302.33 o
  17   1   0      757.35      711.77     25.30 o
  19   1   0     4209.77     4085.53     96.92 o
  21   1   0       61.71       44.10      8.84 o
  23   1   0     3070.20     3148.69     59.53 o
  25   1   0     8475.29     9455.67    166.31 o
  27   1   0     1940.50     2056.83     52.18 o
  29   1   0     1483.30     1574.86     39.22 o
  31   1   0     2416.39     2403.45     53.88 o
  33   1   0        1.36        0.97     12.86 o
  35   1   0      261.32      259.69     38.48 o
  37   1   0      808.44      832.15     49.56 o
  39   1   0       76.20      139.80     31.92 o
  41   1   0      422.32      478.75     41.03 o
  43   1   0      101.08      193.91     39.86 o
  45   1   0      200.48      308.51     46.03 o
  47   1   0      923.45      939.16    102.97 o
  49   1   0       12.61      101.08     33.53 o
  51   1   0      493.15      518.26     99.33 o
   0   2   0     3457.31     4304.85    164.42 o
   2   2   0      689.47     1181.62     33.87 o
   4   2   0      131.89      100.51     12.36 o
   6   2   0      211.00      266.13     20.31 o
   8   2   0    13638.01    16828.71    478.21 o
  10   2   0     1109.54     1109.29     63.33 o
  12   2   0     4712.28     4873.22    238.41 o
  14   2   0     2309.39     2596.30     68.33 o
  16   2   0       38.82      101.99     16.21 o
  18   2   0     4972.54     5122.52    123.84 o
  20   2   0     1452.90     1598.91     56.57 o
  22   2   0     3137.77     2845.81     61.43 o
  24   2   0      739.85      791.95     28.86 o
  26   2   0     1931.39     1748.13     42.96 o
  28   2   0     5416.26     5330.48    110.30 o
  30   2   0      379.19      381.72     23.69 o
  32   2   0      322.85      338.72     24.92 o
  34   2   0     1865.58     1999.86     53.84 o
  36   2   0       74.66      152.52     21.09 o
  38   2   0       77.47      100.72     24.43 o
  40   2   0       26.93       76.24     25.00 o
  42   2   0        4.94       64.77     26.23 o
  44   2   0     1633.20     1969.91     88.41 o
  46   2   0       21.88      217.48     57.30 o
  48   2   0      110.34      134.80     36.29 o
  50   2   0      159.65      219.86     64.07 o
   1   3   0     1026.23     1724.54     38.75 o
   3   3   0      290.28      414.77     20.10 o
   5   3   0      445.44      697.73     23.49 o
   7   3   0     1440.28     2290.24     75.16 o
   9   3   0     7734.77     9900.46    249.75 o
  11   3   0       45.95       46.14     12.21 o
  13   3   0      484.34      585.93     22.40 o
  15   3   0     1151.25     1228.16     38.64 o
  17   3   0        1.53      -13.79     14.07 o
  19   3   0      265.95      189.37     22.20 o
  21   3   0     3302.39     3005.35     75.53 o
  23   3   0      257.97      263.49     24.58 o
  25   3   0      687.82      690.09     34.18 o
  27   3   0      114.31       78.39     20.26 o
  29   3   0     1194.51     1285.01     47.65 o
  31   3   0     1372.46     1392.36     61.04 o
  33   3   0      237.91      220.23     27.00 o
  35   3   0      545.06      720.14     64.65 o
  37   3   0     1333.73     1414.51     50.30 o
  39   3   0       94.15      210.22     29.30 o
  41   3   0      853.35     1325.77     71.97 o
  43   3   0       25.76      185.60     56.54 o
  45   3   0       75.86      169.03     37.67 o
  47   3   0      128.40      270.08     43.76 o
   0   4   0     1867.38     2570.53     73.41 o
   2   4   0      727.80     1051.06     31.03 o
   4   4   0     6161.07     8486.43    135.06 o
   6   4   0     1383.48     1789.33     44.51 o
   8   4   0     2963.21     3649.33    100.53 o
  10   4   0      820.15     1044.39     31.70 o
  12   4   0     2239.81     2596.66     96.41 o
  14   4   0      392.04      360.48     27.50 o
  16   4   0      250.92      314.60     27.24 o
  18   4   0      717.26      794.30     37.73 o
  20   4   0      284.16      278.88     26.32 o
  22   4   0      194.51      143.61     23.78 o
  24   4   0       20.93       -5.31     18.76 o
  26   4   0       88.65       67.46     21.85 o
  28   4   0       50.25       18.39     23.72 o
  30   4   0      225.08      237.39     30.99 o
  32   4   0      209.29      251.31     50.55 o
  34   4   0        4.81       -0.19     25.87 o
  36   4   0      279.72      204.54     39.59 o
  38   4   0      528.86     1364.09     91.39 o
  40   4   0      305.62      922.26     94.44 o
  42   4   0      100.39      157.38     50.04 o
   1   5   0       76.60       98.47     19.20 o
   3   5   0     1351.56     1823.14     45.22 o
   5   5   0     3673.43     5207.65     96.58 o
   7   5   0       73.54      130.64     20.53 o
   9   5   0      425.52      576.32     30.57 o
  11   5   0        2.32       -2.69     20.30 o
  13   5   0       36.32       -2.05     22.49 o
  15   5   0      379.40      431.69     34.47 o
  17   5   0        1.30        6.34     22.71 o
  19   5   0        0.39      -22.14     22.14 o
  21   5   0       83.13      134.14     29.88 o
  23   5   0      219.26      147.72     32.33 o
  25   5   0     1876.36     1757.82     99.26 o
  27   5   0      598.75      563.30     52.91 o
  29   5   0      219.51      270.39     44.22 o
  31   5   0      895.55      957.32     88.40 o
  33   5   0     1037.15      923.86     74.22 o
  35   5   0      169.03      194.66     53.49 o
  37   5   0     1427.45     1695.74     91.84 o
   0   6   0     4775.19     6646.39    244.76 o
   2   6   0       83.42      152.67     36.18 o
   4   6   0     3947.95     5484.06    212.31 o
   6   6   0     1021.16     1370.67     65.84 o
   8   6   0      137.54      151.59     37.38 o
  10   6   0      235.36      188.53     39.20 o
  12   6   0        1.14      -21.31     29.46 o
  14   6   0       34.09       39.17     34.76 o
  16   6   0       29.97        7.70     32.98 o
  18   6   0        0.16      -22.14     34.15 o
  20   6   0       82.45       74.05     47.21 o
  22   6   0     1105.01     1025.80     78.93 o
  24   6   0        6.33       34.12     34.98 o
  26   6   0     1135.67      992.37     71.91 o
  28   6   0     1425.12     1301.97     82.10 o
   3   7   0     1131.78     1622.88    131.32 o
   5   7   0        5.28       35.04     70.07 o
   7   7   0       11.82        4.22     59.88 o
   9   7   0        4.10      102.90     71.49 o
 -51   1   1      240.14      250.74     42.24 o
 -49   1   1      160.84      226.26     45.16 o
 -47   1   1       30.31       15.67     31.09 o
 -45   1   1       35.79      169.73    114.04 o
 -43   1   1       65.37      100.08     33.80 o
 -41   1   1       28.97      380.87     49.98 o
 -39   1   1       97.41       57.35     19.68 o
 -37   1   1      789.31      922.42     49.90 o
 -35   1   1     2047.26     1832.55     60.34 o
 -33   1   1      451.44      521.98     25.13 o
 -31   1   1      160.15       96.42     22.09 o
 -29   1   1       27.06      -10.93     10.93 o
 -27   1   1      768.72      705.27     36.09 o
 -25   1   1     2820.06     2514.38     53.14 o
 -23   1   1      269.72      316.35     23.54 o
 -21   1   1     3862.92     3670.89     66.90 o
 -19   1   1     1790.96     1806.00     41.29 o
 -17   1   1     2352.96     2393.41     50.06 o
 -15   1   1     3285.05     2998.80     89.34 o
 -13   1   1        0.14       -7.55      7.55 o
 -11   1   1        0.14       -5.16     10.53 o
  -9   1   1     1273.43     1346.55     89.67 o
  -7   1   1    24576.64    28670.31    961.16 o
  -5   1   1      279.30      556.10     31.28 o
  -3   1   1     5355.65     6746.10    328.30 o
  -1   1   1     7087.84     9728.57    213.34 o
   1   1   1    85685.27   111411.60   2775.08 o
   3   1   1     9279.02    10021.27    420.32 o
   5   1   1     9831.78    11647.53    851.44 o
   7   1   1    68406.20    83067.88  10079.80 o
   9   1   1       13.37       11.87     13.74 o
  11   1   1     2223.02     2097.86    119.63 o
  13   1   1    26776.81    27685.07   1094.53 o
  15   1   1     7463.63     7521.19    235.95 o
  17   1   1    12564.26    13149.08    378.00 o
  19   1   1      660.57      573.25     17.96 o
  21   1   1      114.09      173.76     11.17 o
  23   1   1     3536.57     3517.31     78.00 o
  25   1   1     6244.44     5932.77    131.34 o
  27   1   1     1903.34     1656.89     44.15 o
  29   1   1     5262.22     5745.70    107.76 o
  31   1   1     1474.87     1387.79     41.97 o
  33   1   1      286.08      291.32     19.52 o
  35   1   1    10573.51    10268.02    236.51 o
  37   1   1     1103.12     1248.39     64.56 o
  39   1   1      178.25      169.48     27.34 o
  41   1   1     2492.55     2613.35     89.38 o
  43   1   1      499.95      548.22     46.30 o
  45   1   1      192.34      347.96     89.44 o
  47   1   1       36.35      390.19     47.46 o
  49   1   1      188.35      169.51     58.82 o
  51   1   1      293.90      365.77     47.70 o
 -50   2   1      235.86      344.81     95.06 o
 -48   2   1       49.67      540.86     50.94 o
 -46   2   1      464.31      554.56     75.90 o
 -44   2   1     1140.85     2531.04    110.43 o
 -42   2   1      232.31      759.47     93.10 o
 -40   2   1       93.08      208.45     35.14 o
 -38   2   1      262.51      369.46     43.36 o
 -36   2   1      124.05       84.75     19.52 o
 -34   2   1     2242.83     2046.41     58.22 o
 -32   2   1     5882.67     5617.28    122.68 o
 -30   2   1       74.84       66.46     15.41 o
 -28   2   1      783.20      780.42     39.64 o
 -26   2   1       46.24       26.70     13.08 o
 -24   2   1     1654.75     1780.16     51.17 o
 -22   2   1    10617.73    10801.84    271.02 o
 -20   2   1     2195.81     2494.95     57.52 o
 -18   2   1      367.10      276.07     17.60 o
 -16   2   1     7475.82     7083.09    217.19 o
 -14   2   1    11599.90    13931.27    361.22 o
 -12   2   1      999.37      848.99     32.90 o
 -10   2   1      441.32      656.58     26.88 o
  -8   2   1      189.35      287.69     16.89 o
  -6   2   1    38601.49    47651.38   2356.97 o
  -4   2   1     2711.32     3494.15    197.29 o
  -2   2   1     6467.81     9425.69    186.97 o
   0   2   1     4135.97     6311.98    126.15 o
   2   2   1     2041.35     3196.90     61.72 o
   4   2   1     5854.08     8823.01    267.18 o
   6   2   1     2183.43     2922.91    127.79 o
   8   2   1      665.56      741.66     27.27 o
  10   2   1      143.38      201.80     18.49 o
  12   2   1    27036.76    28601.36    983.95 o
  14   2   1    25419.40    28150.43   1078.95 o
  16   2   1     6356.39     6084.72    228.89 o
  18   2   1      641.61      629.13     28.86 o
  20   2   1        0.19      -14.81     14.81 o
  22   2   1      801.32      718.95     25.96 o
  24   2   1      407.93      396.82     20.39 o
  26   2   1      727.42      748.06     30.84 o
  28   2   1     1499.12     1427.90     44.36 o
  30   2   1       70.82       88.42     17.21 o
  32   2   1      348.68      281.24     22.32 o
  34   2   1      759.78      765.94     34.41 o
  36   2   1        0.76       11.34     16.63 o
  38   2   1     1293.56     1265.97     66.60 o
  40   2   1        0.16        2.08     22.00 o
  42   2   1      609.02      666.19     49.15 o
  44   2   1     2454.10     3150.43    121.06 o
  46   2   1      328.42      394.32     96.45 o
  48   2   1      150.39      229.46     50.82 o
 -47   3   1      186.97      342.68     52.81 o
 -45   3   1      202.09      368.49     51.62 o
 -43   3   1      291.17      561.83     57.39 o
 -41   3   1      897.14     1045.50     63.88 o
 -39   3   1      714.34      859.47     43.16 o
 -37   3   1      786.14     1103.79     67.24 o
 -35   3   1     2483.98     2507.45     65.41 o
 -33   3   1      132.42      128.29     23.70 o
 -31   3   1      130.32      126.19     22.92 o
 -29   3   1     2101.74     1859.81     57.80 o
 -27   3   1      242.04      249.81     24.83 o
 -25   3   1     3164.86     2911.70     75.40 o
 -23   3   1      374.86      374.46     26.57 o
 -21   3   1       88.64      141.77     18.08 o
 -19   3   1     2779.81     2568.09     61.14 o
 -17   3   1      398.60      399.22     22.62 o
 -15   3   1        4.44        1.00     14.19 o
 -13   3   1     7039.66     7177.84    132.01 o
 -11   3   1       32.37       34.36     10.58 o
  -9   3   1    28718.28    38040.64   1040.12 o
  -7   3   1     5359.52     6977.52    212.80 o
  -5   3   1       74.37       51.78     11.70 o
  -3   3   1     6077.76     8921.92    150.87 o
  -1   3   1     2183.43     3124.39     57.39 o
   1   3   1     1213.06     1629.65     35.77 o
   3   3   1     1031.46     1376.72     31.95 o
   5   3   1     1607.95     2045.44     47.04 o
   7   3   1       35.30       19.68     12.26 o
   9   3   1    20893.32    24192.24    814.61 o
  11   3   1       10.94       19.61     12.65 o
  13   3   1     1318.75     1412.38     40.10 o
  15   3   1     3709.30     3669.64     91.10 o
  17   3   1        3.65       12.79     16.73 o
  19   3   1      697.77      661.22     33.45 o
  21   3   1       20.25       44.37     19.25 o
  23   3   1      249.74      209.90     25.05 o
  25   3   1     2901.12     2452.91     71.91 o
  27   3   1        6.29      -18.14     18.14 o
  29   3   1       15.36       28.48     19.13 o
  31   3   1      866.21      920.93     41.76 o
  33   3   1       89.13       57.44     21.91 o
  35   3   1      400.94      412.55     31.76 o
  37   3   1     1173.11     1501.72     56.37 o
  39   3   1        1.45       20.28     21.27 o
  41   3   1      911.42     1208.12     61.28 o
  43   3   1     1174.15     1399.96     75.74 o
  45   3   1        0.16       73.97     32.61 o
  47   3   1     2342.61     2338.36    147.31 o
 -42   4   1        8.13       96.46     46.42 o
 -40   4   1     2024.85     2039.11    110.81 o
 -38   4   1     2203.55     2269.79     99.18 o
 -36   4   1      103.74      242.35     40.40 o
 -34   4   1       74.79       73.08     32.69 o
 -32   4   1     4084.05     3865.75    153.14 o
 -30   4   1      867.50      882.06     47.23 o
 -28   4   1     1286.47     1465.33     53.31 o
 -26   4   1        8.74        3.71     18.92 o
 -24   4   1       74.88        6.00     18.54 o
 -22   4   1     4106.80     3688.54     99.56 o
 -20   4   1      302.28      226.04     27.27 o
 -18   4   1        0.20      -15.38     21.95 o
 -16   4   1      240.37      205.06     26.83 o
 -14   4   1      974.98      758.54     44.76 o
 -12   4   1      136.17      209.42     23.51 o
 -10   4   1     2611.13     2774.68     89.55 o
  -8   4   1     2899.80     3280.15    112.24 o
  -6   4   1     6527.56     8313.78    132.33 o
  -4   4   1     1797.04     2398.55     48.68 o
  -2   4   1      251.94      396.68     21.72 o
   0   4   1     3352.90     4651.74     84.00 o
   2   4   1     5190.42     7049.85    119.56 o
   4   4   1      844.77     1100.67     34.10 o
   6   4   1     3019.72     4028.51     77.99 o
   8   4   1      236.63      303.06     22.65 o
  10   4   1     3027.99     3136.84    131.76 o
  12   4   1     8211.15     9123.55    187.81 o
  14   4   1     1219.11     1116.73     42.97 o
  16   4   1     6303.59     5846.51    152.35 o
  18   4   1      994.61     1105.04     45.85 o
  20   4   1     2235.72     1791.92     60.13 o
  22   4   1     3691.47     3073.78     88.92 o
  24   4   1       55.21       33.05     21.07 o
  26   4   1      331.79      277.79     31.42 o
  28   4   1      792.25      961.25     48.66 o
  30   4   1       94.89       81.79     40.19 o
  32   4   1      437.29      448.06     41.72 o
  34   4   1       22.29       20.35     27.00 o
  36   4   1      348.82      287.39     38.34 o
  38   4   1     1421.96     1630.89    117.87 o
  40   4   1     2682.08     2914.45    133.72 o
  42   4   1        2.06       44.25     49.29 o
 -37   5   1      611.98      686.15     63.24 o
 -35   5   1     1506.16     1504.70    173.30 o
 -33   5   1      145.28      150.41     39.62 o
 -31   5   1       66.21       70.41     44.38 o
 -29   5   1     1033.91      858.46     62.83 o
 -27   5   1     1285.52      987.88     64.75 o
 -25   5   1      694.99      770.37     58.61 o
 -23   5   1      462.78      456.02     41.76 o
 -21   5   1      301.87      344.90     49.61 o
 -19   5   1      973.90      883.00     51.76 o
 -17   5   1     1985.25     1657.75     81.58 o
 -15   5   1      121.27       85.25     30.23 o
 -13   5   1     1331.92     1162.35     50.36 o
 -11   5   1     1098.76     1225.22     51.15 o
  -9   5   1      100.99      147.77     22.57 o
  -7   5   1     5752.66     7307.91    127.04 o
  -5   5   1      132.72      153.96     19.02 o
  -3   5   1    16907.38    23688.53    341.50 o
  -1   5   1      531.66      854.68     30.13 o
   1   5   1     2559.03     3522.85     68.64 o
   3   5   1      136.96      219.63     23.91 o
   5   5   1     4422.95     6332.14    135.20 o
   7   5   1     3800.26     4969.46    112.97 o
   9   5   1      197.65      223.16     28.10 o
  11   5   1      125.27      138.07     24.87 o
  13   5   1      193.22       97.55     24.49 o
  15   5   1     1926.43     2011.43     70.03 o
  17   5   1      502.89      467.44     40.58 o
  19   5   1     1734.90     1584.12     62.95 o
  21   5   1      230.83      283.87     32.69 o
  23   5   1       22.44      -13.36     26.53 o
  25   5   1      272.44      232.25     36.97 o
  27   5   1      613.71      625.00     67.56 o
  29   5   1      324.61      344.23     46.57 o
  31   5   1     2196.37     2344.02    102.51 o
  33   5   1     1732.53     1882.42     94.38 o
  35   5   1      605.08      623.67     67.74 o
  37   5   1      717.66     1092.85     74.02 o
 -28   6   1      625.78      769.41     65.43 o
 -26   6   1      693.34      537.96     57.68 o
 -24   6   1       86.42      116.11     42.61 o
 -22   6   1      120.23      112.33     49.97 o
 -20   6   1      415.01      362.94     48.43 o
 -18   6   1     2875.21     2632.28    131.35 o
 -16   6   1      277.68      304.50     44.13 o
 -14   6   1        1.05       -2.91     31.22 o
 -12   6   1      303.61      262.91     40.96 o
 -10   6   1      406.55      476.71     48.14 o
  -8   6   1       69.55       82.14     32.97 o
  -6   6   1       25.53       64.68     54.00 o
  -4   6   1     3376.03     4336.37    219.11 o
  -2   6   1      587.10      811.67     55.27 o
   0   6   1      201.21      235.48     55.94 o
   2   6   1     1074.58     1580.34     66.46 o
   4   6   1      812.03      900.89     52.04 o
   6   6   1       80.32       92.24     27.10 o
   8   6   1      311.62      368.36     35.15 o
  10   6   1      102.01      135.45     28.44 o
  12   6   1     5166.47     5431.96    159.38 o
  14   6   1      114.82       89.29     37.26 o
  16   6   1     1498.25     1490.22     81.05 o
  18   6   1     1008.23      935.67     66.87 o
  20   6   1     1302.32     1141.58    123.67 o
  22   6   1     2417.98     2362.67    105.72 o
  24   6   1      627.94      658.35     60.94 o
  26   6   1        0.85      -33.48     33.48 o
  28   6   1       69.71       67.18     42.13 o
  -9   7   1       31.12      127.22     63.83 o
  -7   7   1        1.31        8.39     58.71 o
  -5   7   1      155.10      207.74     69.20 o
  -3   7   1        2.04       44.07     58.11 o
   3   7   1      451.74      623.28    140.06 o
   5   7   1      205.17      314.18     76.00 o
   7   7   1        6.13       74.75     68.88 o
   9   7   1       93.71      174.62     68.55 o
 -50   0   2      197.97       59.50     58.84 o
 -48   0   2       17.80      -16.33     28.70 o
 -46   0   2      270.37      388.71     87.31 o
 -44   0   2       52.70       46.67     28.11 o
 -42   0   2        5.53        4.71     25.44 o
 -40   0   2      792.37      817.63     49.77 o
 -38   0   2     2222.69     2143.53    107.59 o
 -36   0   2        5.45       16.47     21.37 o
 -34   0   2      754.52      792.19     72.45 o
 -32   0   2     2227.35     1893.92     73.45 o
 -30   0   2      794.39      786.80     42.87 o
 -28   0   2     5606.49     5438.15    164.15 o
 -26   0   2       32.22       18.90     12.25 o
 -24   0   2     2054.08     1742.99     49.85 o
 -22   0   2    26473.13    26506.77    579.18 o
 -20   0   2    10825.21    10828.56    241.75 o
 -18   0   2     2071.15     2887.82     71.46 o
 -16   0   2     1492.08     1282.48     36.80 o
 -14   0   2     2550.71     2586.55     79.96 o
 -12   0   2        0.22      -21.04     27.52 o
 -10   0   2    36951.05    38611.57   1873.04 o
  -8   0   2     8700.51     8544.32    426.74 o
  -6   0   2    36678.43    37008.53   1266.95 o
  -4   0   2      437.98      319.98     31.55 o
  -2   0   2     3342.40     3186.51    118.22 o
   0   0   2    78573.37    67247.22   3251.18 o
   2   0   2     1135.93     1210.10     47.45 o
   4   0   2     7417.83     6947.45    196.98 o
   6   0   2        2.27       15.98     12.58 o
   8   0   2   131951.61   127741.50   4359.46 o
  10   0   2    13182.38    13177.42    648.02 o
  12   0   2    51564.20    49221.11   2381.56 o
  14   0   2      142.50      168.35     16.06 o
  16   0   2      386.93      349.78     21.36 o
  18   0   2       98.86       87.23     11.75 o
  20   0   2      153.91      117.34     13.43 o
  22   0   2       53.93       73.46     14.08 o
  24   0   2       78.80       26.50     13.36 o
  26   0   2     1533.59     1505.59     82.92 o
  28   0   2     1606.52     1455.72     77.45 o
  30   0   2     1811.49     1927.23    111.34 o
  32   0   2     1783.55     1789.31     69.83 o
  34   0   2     8346.47     8291.21    243.10 o
  36   0   2    15435.08    15526.92    436.80 o
  38   0   2     2829.77     2983.54    104.87 o
  40   0   2     2260.33     2429.09     91.91 o
  42   0   2      765.77      849.53    102.10 o
  44   0   2        1.21      -27.68     27.68 o
  46   0   2      416.08      553.28     57.26 o
  48   0   2      744.87      512.47     58.05 o
  50   0   2     1139.04     1270.58     90.00 o
 -51   1   2      261.04      441.44     52.75 o
 -49   1   2        0.02      -16.79     23.21 o
 -47   1   2       49.48       49.94     42.71 o
 -45   1   2      310.03      323.18     43.54 o
 -43   1   2        7.97      310.37     36.21 o
 -41   1   2     1943.61     1743.36     68.45 o
 -39   1   2       44.11      114.79     22.41 o
 -37   1   2     1117.42     1252.21     56.86 o
 -35   1   2       37.87      104.49     21.61 o
 -33   1   2      910.31      923.01     33.31 o
 -31   1   2     4629.00     4350.96     86.23 o
 -29   1   2     1772.06     1744.62     42.25 o
 -27   1   2      202.14      200.08     14.49 o
 -25   1   2     4571.28     4815.82     91.55 o
 -23   1   2     3437.32     3283.48     65.05 o
 -21   1   2      475.75      454.56     17.17 o
 -19   1   2     1220.90     1150.91     32.83 o
 -17   1   2     4337.40     4021.47     75.85 o
 -15   1   2      487.55      544.27     23.55 o
 -13   1   2    20652.82    19463.06    361.08 o
 -11   1   2     2820.30     2594.21     61.95 o
  -9   1   2      508.68      789.33     34.52 o
  -7   1   2    56975.98    59516.95   1483.66 o
  -5   1   2      507.51      665.25     40.65 o
  -3   1   2    14418.06    15588.23   1459.11 o
  -1   1   2      351.00      364.20     24.89 o
   1   1   2     1579.13     1462.66     34.98 o
   3   1   2    65556.13    64354.96   1404.54 o
   5   1   2    50805.49    58728.51   5689.99 o
   7   1   2      525.50      616.21     52.46 o
   9   1   2   113009.58   119099.11   9491.72 o
  11   1   2     1110.14     1127.37     59.85 o
  13   1   2        0.78      -10.87     10.87 o
  15   1   2     6553.65     6471.08    215.37 o
  17   1   2     4136.69     4222.26    113.44 o
  19   1   2     6199.12     5788.08    105.23 o
  21   1   2    16092.90    16872.17    274.12 o
  23   1   2     1587.10     1679.87     47.37 o
  25   1   2       98.48       96.00     11.33 o
  27   1   2       27.05       15.38     11.56 o
  29   1   2     1891.08     1832.25     43.05 o
  31   1   2     1550.09     1505.03     38.82 o
  33   1   2      494.78      416.99     23.69 o
  37   1   2     6092.02     6356.47    173.97 o
  39   1   2      422.24      516.88     37.11 o
  43   1   2       37.01      141.95     29.15 o
  45   1   2      269.18      349.39     39.85 o
  47   1   2     1991.70     2016.90     90.46 o
  49   1   2      207.35      213.14     38.45 o
  51   1   2      106.33      145.45     54.88 o
 -48   2   2     1291.84     1415.52     76.97 o
 -46   2   2      191.30      404.28     56.56 o
 -44   2   2     3419.32     3599.71    133.15 o
 -42   2   2     1675.93     1815.76    152.10 o
 -40   2   2      414.68      534.92     40.26 o
 -38   2   2      722.48      753.35     41.41 o
 -36   2   2        4.30       27.90     18.94 o
 -34   2   2      205.37      207.27     20.60 o
 -32   2   2       53.14       56.10     16.51 o
 -30   2   2      189.97      245.24     20.47 o
 -28   2   2     2368.62     2123.65     53.37 o
 -26   2   2     3962.00     3690.76     74.13 o
 -24   2   2      750.11      768.68     26.46 o
 -22   2   2      145.79       78.34     12.89 o
 -20   2   2     2960.88     2938.21     70.24 o
 -18   2   2      210.96      318.85     19.60 o
 -16   2   2     6979.62     7402.30    181.36 o
 -14   2   2      884.10      983.57     34.08 o
 -12   2   2     5618.14     5553.01    133.72 o
 -10   2   2     7797.07     8465.16    310.02 o
  -8   2   2    10420.31    13386.22    479.84 o
  -6   2   2     6610.24     8394.06    362.25 o
  -4   2   2     8499.12    11798.10    425.24 o
  -2   2   2      113.77      158.79     13.16 o
   0   2   2     3118.84     4791.10    113.93 o
   2   2   2     1011.15     1652.84     58.17 o
   4   2   2      821.90     1044.00     45.00 o
   6   2   2     4650.79     5431.79    164.57 o
   8   2   2     3946.06     3845.07     76.49 o
  10   2   2      143.46      170.01     13.15 o
  12   2   2     6760.42     6782.07    283.19 o
  14   2   2      362.94      395.16     22.80 o
  16   2   2        1.05      -12.54     12.54 o
  18   2   2     1008.78     1138.43     42.98 o
  20   2   2     8132.10     7623.01    243.62 o
  22   2   2     3947.80     3919.31     98.79 o
  24   2   2     5889.47     5572.73    163.75 o
  26   2   2     1343.50     1259.90     42.88 o
  28   2   2      546.89      491.21     26.60 o
  30   2   2      648.19      732.07     37.35 o
  32   2   2     4102.13     4010.21    119.24 o
  34   2   2     4001.17     3873.18     95.73 o
  36   2   2       81.87      142.65     20.35 o
  38   2   2        1.72      152.24     36.14 o
  40   2   2     1203.35     1219.61     59.12 o
  42   2   2        8.57      282.54     36.96 o
  44   2   2     1105.90     2117.57     93.17 o
  46   2   2      605.30      705.03     55.00 o
  48   2   2      952.59      930.19     91.30 o
 -47   3   2      408.93      918.81    133.65 o
 -45   3   2      431.20      531.13     57.97 o
 -43   3   2       66.18      183.71    114.67 o
 -41   3   2        2.98      169.29     78.14 o
 -39   3   2      870.37      982.84     54.81 o
 -37   3   2     2005.75     1909.85     68.96 o
 -35   3   2     1175.17     1319.89     48.74 o
 -33   3   2     3127.79     3214.98     76.65 o
 -31   3   2      186.10      165.86     23.87 o
 -29   3   2      265.09      319.50     27.14 o
 -27   3   2     1137.98     1113.14     46.99 o
 -25   3   2      541.18      492.50     29.12 o
 -23   3   2      109.02      118.03     17.86 o
 -21   3   2      100.86       83.86     17.33 o
 -19   3   2        0.15      -11.79     13.94 o
 -17   3   2      805.91      786.63     29.80 o
 -15   3   2      380.57      314.43     21.77 o
 -13   3   2      133.71      211.43     17.92 o
 -11   3   2      544.21      609.50     23.15 o
  -9   3   2      317.14      412.23     23.80 o
  -7   3   2     6181.95     8781.14    391.57 o
  -5   3   2        1.20       10.03     10.33 o
  -3   3   2        5.55       10.04     10.54 o
  -1   3   2      813.71     1324.93     37.76 o
   1   3   2      292.62      529.21     20.48 o
   3   3   2     1452.94     2330.21     47.99 o
   5   3   2     2365.84     3104.51     82.72 o
   7   3   2     1196.24     1346.39     38.07 o
   9   3   2      446.79      442.54     22.01 o
  11   3   2       18.62       -7.09     12.76 o
  13   3   2     1774.48     1490.09     38.12 o
  15   3   2       93.05       91.11     18.97 o
  17   3   2        4.98       -8.66     16.48 o
  19   3   2      501.11      503.21     39.39 o
  21   3   2     2024.98     2171.69     65.00 o
  23   3   2      116.97      106.23     21.74 o
  25   3   2       11.19       37.79     21.44 o
  27   3   2     6819.49     6148.13    146.82 o
  29   3   2      307.89      351.13     29.96 o
  31   3   2      649.88      645.12     61.76 o
  33   3   2        1.32      -10.02     21.66 o
  35   3   2       25.69       34.97     20.73 o
  37   3   2      554.96      716.87     40.04 o
  39   3   2      140.28      154.79     39.25 o
  41   3   2      707.38      935.03     60.52 o
  43   3   2      662.21     1263.05     63.97 o
  45   3   2       49.87       34.41     30.68 o
  47   3   2      157.78     1232.46    156.59 o
 -42   4   2      149.19      279.44     54.15 o
 -40   4   2       62.69      111.66     45.86 o
 -38   4   2       18.85       78.42     41.75 o
 -36   4   2     1780.05     1584.20    121.16 o
 -34   4   2       50.04       88.76     29.64 o
 -32   4   2      400.10      335.01     43.73 o
 -30   4   2       33.12       81.14     28.23 o
 -28   4   2       61.62       81.89     25.07 o
 -26   4   2      459.35      421.66     33.48 o
 -24   4   2       90.42      164.74     25.79 o
 -22   4   2      780.41      691.07     39.90 o
 -20   4   2     1926.58     1418.27     49.30 o
 -18   4   2     1084.99     1000.49     40.55 o
 -16   4   2      867.14      983.26     37.09 o
 -14   4   2      541.26      741.47     31.66 o
 -12   4   2      380.61      427.46     25.82 o
 -10   4   2     1206.82     1454.48     44.70 o
  -8   4   2     1812.30     2308.54     97.01 o
  -6   4   2      297.23      434.53     21.67 o
  -4   4   2      100.70      150.85     16.85 o
  -2   4   2     2899.43     4008.92     73.92 o
   0   4   2     3344.96     4532.72     81.68 o
   2   4   2        6.03       10.85     14.98 o
   4   4   2      192.18      426.15     23.17 o
   6   4   2     1710.14     2118.07     52.56 o
   8   4   2     1636.96     2040.35     54.87 o
  10   4   2     1559.22     1688.76     50.43 o
  12   4   2      506.15      488.19     33.16 o
  14   4   2      327.29      353.26     30.64 o
  16   4   2     2979.86     2655.51    120.35 o
  18   4   2        7.10       22.24     22.80 o
  20   4   2       96.88       56.71     23.59 o
  22   4   2      370.22      302.03     32.68 o
  24   4   2      941.10      804.96     46.53 o
  26   4   2     1614.13     1316.84     66.38 o
  28   4   2       78.80       16.56     32.46 o
  30   4   2       94.08       67.11     35.83 o
  32   4   2      136.66      123.42     31.36 o
  34   4   2      355.64      347.55     39.34 o
  36   4   2        6.74      -14.35     26.32 o
  38   4   2       42.75      174.31     43.44 o
  40   4   2     1265.24     2470.16     95.40 o
  42   4   2       57.73       83.28     33.87 o
 -37   5   2       33.47       -7.75     42.35 o
 -35   5   2     1010.00     1270.82     77.69 o
 -33   5   2       12.28       87.27     35.84 o
 -31   5   2      692.09      680.92     57.88 o
 -29   5   2     1100.85     1197.78     71.18 o
 -27   5   2      514.96      363.51     45.84 o
 -25   5   2      667.68      798.98     74.06 o
 -23   5   2      169.60       92.53     30.80 o
 -21   5   2      206.34      187.66     32.35 o
 -19   5   2     1001.51      815.00     44.41 o
 -17   5   2      358.82      334.57     32.55 o
 -15   5   2        9.26        2.50     22.23 o
 -13   5   2      742.40      745.53     40.93 o
 -11   5   2      248.06      282.38     29.84 o
  -9   5   2      636.62      703.00     39.45 o
  -7   5   2      941.37     1049.62     34.52 o
  -5   5   2      855.62      991.29     31.03 o
  -3   5   2        1.14        0.39     16.03 o
  -1   5   2      933.96     1271.70     50.52 o
   1   5   2      533.06      715.70     39.85 o
   3   5   2    13065.20    17795.69    359.50 o
   5   5   2     2729.96     3632.41     93.72 o
   7   5   2      359.20      452.90     33.65 o
   9   5   2      173.81      167.35     32.31 o
  11   5   2       95.78       98.03     26.04 o
  13   5   2        7.55        5.70     23.49 o
  15   5   2       85.08       93.45     25.73 o
  17   5   2      476.91      474.28     40.63 o
  19   5   2       35.39        3.27     23.33 o
  21   5   2       26.52       35.83     25.49 o
  23   5   2      102.44      100.64     34.72 o
  25   5   2     1076.71      990.05     58.36 o
  27   5   2       52.01       87.29     32.31 o
  29   5   2      270.61      330.08     39.87 o
  31   5   2      349.41      448.74     82.44 o
  33   5   2      130.36      231.90     55.94 o
  35   5   2      458.48      646.12     59.82 o
 -28   6   2     3924.60     3950.70    164.76 o
 -26   6   2     1506.92     1361.10     99.64 o
 -24   6   2       56.42      117.82     38.90 o
 -22   6   2     1273.83     1219.99     77.64 o
 -20   6   2      119.13       55.85     35.02 o
 -18   6   2      480.03      536.86     52.14 o
 -16   6   2        0.62       15.28     30.85 o
 -14   6   2     1065.43     1030.55     64.70 o
 -12   6   2      336.41      426.42     64.13 o
 -10   6   2       58.71       58.69     41.54 o
  -8   6   2      440.59      487.19    119.58 o
  -6   6   2       26.70       30.63     48.48 o
  -4   6   2      697.86      970.52     94.76 o
  -2   6   2     1100.67     1364.75     62.60 o
   0   6   2      870.71     1225.51     52.20 o
   2   6   2      698.54      877.46     44.18 o
   4   6   2        6.11        6.35     27.90 o
   6   6   2      951.98     1213.22     53.50 o
   8   6   2     1982.43     2454.14     91.91 o
  10   6   2       89.72      121.38     43.44 o
  12   6   2     1565.01     1762.17     78.60 o
  14   6   2     1378.92     1311.33     69.67 o
  16   6   2      144.71       87.26     33.53 o
  18   6   2      512.39      580.10     50.48 o
  20   6   2       26.89        1.97     34.89 o
  22   6   2      593.59      559.15     57.01 o
  24   6   2     1011.62      977.37     71.70 o
  26   6   2       55.06       25.66     39.46 o
  -9   7   2      125.69      243.88    136.10 o
  -7   7   2      802.56     1081.63    108.03 o
  -5   7   2       83.61      108.00     62.43 o
  -3   7   2      737.05      937.32     99.10 o
   1   7   2       11.97       86.99     79.88 o
   3   7   2      454.41      547.45     71.71 o
   5   7   2       58.69      266.19     77.44 o
   7   7   2     1321.22     1380.01    212.26 o
   9   7   2     2484.19     2713.89    163.21 o
 -51   1   3      791.92     1088.13    138.70 o
 -49   1   3       59.27      169.76     30.79 o
 -47   1   3       19.36       60.06     25.51 o
 -45   1   3       15.92      347.94     39.64 o
 -43   1   3     1012.52     1109.76     69.97 o
 -41   1   3        0.20      220.55     35.23 o
 -39   1   3      173.30      128.69     24.35 o
 -37   1   3      368.82      371.52     94.19 o
 -35   1   3     7081.92     6852.77    166.10 o
 -33   1   3      401.29      438.87     29.99 o
 -31   1   3     3131.84     2935.06     62.55 o
 -29   1   3     8178.41     7267.54    133.86 o
 -27   1   3      410.40      496.08     20.25 o
 -25   1   3      999.57      850.30     25.84 o
 -23   1   3     2914.04     2991.17     60.35 o
 -21   1   3     4629.55     4387.19     76.80 o
 -19   1   3     9653.46     9513.50    155.49 o
 -17   1   3     1274.11     1381.63     32.30 o
 -15   1   3     5366.92     6155.13    110.59 o
 -13   1   3      658.81      658.82     23.86 o
 -11   1   3      478.00      408.83     22.94 o
  -9   1   3     5017.96     4886.00    132.21 o
  -7   1   3      226.24      190.52     19.02 o
  -5   1   3     6588.00     5419.17    168.25 o
  -3   1   3     4075.60     3678.25    340.96 o
  -1   1   3     1084.32      901.31     56.91 o
   1   1   3        0.87      -12.73     19.93 o
   3   1   3    22412.07    20581.52    593.81 o
   5   1   3    12257.56    11838.69    303.60 o
   7   1   3    63774.69    74192.28   6895.99 o
   9   1   3      380.30      520.24     50.44 o
  11   1   3      275.29      255.63     16.21 o
  13   1   3     7294.46     7856.12    220.77 o
  15   1   3      526.66      733.59     24.02 o
  17   1   3      146.81      145.14      9.67 o
  19   1   3      219.47      300.33     13.51 o
  21   1   3      249.46      337.13     15.01 o
  23   1   3      800.28      767.70     22.13 o
  25   1   3      370.90      488.47     18.19 o
  27   1   3      763.06      728.32     23.05 o
  29   1   3       41.60       31.26     11.87 o
  31   1   3     5640.73     5495.28    105.92 o
  33   1   3      170.72      182.46     18.18 o
  35   1   3     3102.07     2841.07     83.11 o
  37   1   3       24.10      140.84     42.32 o
  39   1   3      606.61      743.84     53.19 o
  41   1   3      907.98      828.42     44.10 o
  43   1   3      876.87      909.34     71.98 o
  45   1   3        1.01       88.11     32.36 o
  47   1   3       18.93      451.00     64.59 o
  49   1   3      271.86      306.69     60.03 o
  51   1   3       86.60       17.40     68.80 o
 -48   2   3        0.66      289.63     45.60 o
 -46   2   3      812.32      689.29     68.33 o
 -44   2   3       50.68       82.69     34.00 o
 -42   2   3      739.97      742.77     59.65 o
 -40   2   3      738.07      700.77     50.79 o
 -38   2   3      198.79      188.57     26.63 o
 -36   2   3      488.31      495.95     30.77 o
 -34   2   3      141.34      200.26     23.81 o
 -32   2   3     5218.86     4692.43     98.20 o
 -30   2   3     1189.69     1080.81     36.22 o
 -28   2   3     3567.78     3511.48     81.00 o
 -26   2   3    10307.01    10024.53    198.03 o
 -24   2   3      576.70      553.66     25.68 o
 -22   2   3     3970.60     4000.34     77.22 o
 -20   2   3     1029.64      934.21     27.69 o
 -18   2   3      656.74      836.60     24.83 o
 -16   2   3    15228.32    15264.74    276.69 o
 -14   2   3       83.92      130.08     12.27 o
 -12   2   3      206.39      150.22     12.27 o
 -10   2   3      984.54      714.21     33.83 o
  -8   2   3      450.13      339.90     17.92 o
  -6   2   3    21450.63    24786.13   1414.79 o
  -4   2   3     6160.41     6976.17    359.27 o
  -2   2   3     5212.33     6362.50    317.12 o
   0   2   3     2067.21     2976.21    126.31 o
   2   2   3     5390.97     6286.92    296.97 o
   4   2   3       78.37       96.37     11.48 o
   6   2   3     1266.38     1539.56     66.90 o
   8   2   3     2140.05     2139.80     71.91 o
  10   2   3     2432.95     2722.46    120.28 o
  12   2   3      121.95       86.77     13.57 o
  14   2   3      547.09      531.53     22.80 o
  16   2   3     2428.74     2605.41     92.56 o
  18   2   3     1526.08     1459.43     45.96 o
  20   2   3      465.11      395.93     20.81 o
  22   2   3     5774.98     6095.90    131.75 o
  24   2   3     3300.86     3275.98     75.53 o
  26   2   3       98.76      153.46     18.54 o
  28   2   3    11237.33    10813.97    277.02 o
  30   2   3      140.12      145.58     19.56 o
  32   2   3       78.48      117.52     20.52 o
  34   2   3     4720.44     4904.15    109.72 o
  36   2   3       39.42       44.06     18.16 o
  38   2   3     2047.00     2048.95     69.80 o
  40   2   3     1618.49     1985.77     76.51 o
  42   2   3       11.13       66.92     39.66 o
  44   2   3     1268.70     1541.69     78.57 o
  46   2   3      861.98     1130.00     68.49 o
  48   2   3      492.15      741.37     58.10 o
 -45   3   3      240.22      547.08     59.63 o
 -43   3   3      434.68      352.85    116.73 o
 -41   3   3      424.52      337.59     47.85 o
 -39   3   3      265.24      339.82     48.17 o
 -37   3   3      437.53      521.56     37.90 o
 -35   3   3       22.75       53.87     22.67 o
 -33   3   3      311.20      292.37     27.60 o
 -31   3   3       78.70      133.27     28.14 o
 -29   3   3     6434.40     5632.04    138.17 o
 -27   3   3     4355.69     4008.60     89.39 o
 -25   3   3      267.01      179.88     20.16 o
 -23   3   3     5735.62     5452.80    112.75 o
 -21   3   3      347.56      339.33     23.16 o
 -19   3   3     7090.09     6477.09    128.52 o
 -17   3   3     3837.41     3553.20     77.22 o
 -15   3   3      105.17      145.80     16.86 o
 -13   3   3    16721.37    17448.48    406.72 o
 -11   3   3     2394.39     3157.12    115.23 o
  -9   3   3     3472.80     4283.09    180.84 o
  -7   3   3      281.63      430.29     21.64 o
  -5   3   3      522.21      957.21     27.86 o
  -3   3   3      172.08      144.07     12.81 o
  -1   3   3     7624.92    10442.34    181.02 o
   1   3   3     5672.86     8175.93    163.34 o
   3   3   3     1611.51     1900.18     41.34 o
   5   3   3     6273.45     7483.07    230.26 o
   7   3   3     6752.11     7773.59    395.91 o
   9   3   3    10578.50    12058.55    363.05 o
  11   3   3      186.90      137.53     16.06 o
  13   3   3      128.98      136.78     17.52 o
  15   3   3     4205.89     4295.58    109.42 o
  17   3   3     4387.97     4277.68    134.07 o
  19   3   3      569.32      522.69     31.01 o
  21   3   3     7448.91     7347.05    226.79 o
  23   3   3      305.43      268.34     26.21 o
  25   3   3    11384.28    10178.84    271.67 o
  27   3   3     1608.93     1480.58     68.01 o
  29   3   3     2192.39     1996.12    113.60 o
  31   3   3     4289.97     3868.75    124.69 o
  33   3   3      227.31      144.62     28.81 o
  35   3   3      121.12      114.85     25.07 o
  37   3   3      308.40      266.32     29.14 o
  39   3   3     1330.59     1497.00     58.81 o
  41   3   3      756.80      979.21     55.62 o
  43   3   3      879.38     1295.82     65.13 o
  45   3   3      141.04      155.76     40.23 o
 -42   4   3      188.14      270.87     53.21 o
 -40   4   3       79.68      107.23     44.74 o
 -38   4   3       65.22       34.06     55.15 o
 -36   4   3        5.22       53.14     39.71 o
 -34   4   3      657.74      728.06     67.44 o
 -32   4   3     3329.94     3198.02    104.51 o
 -30   4   3     5648.05     5149.22    132.87 o
 -28   4   3      376.95      452.47     49.68 o
 -26   4   3      181.51      158.54     32.48 o
 -24   4   3      265.79      214.39     26.77 o
 -22   4   3      128.07      108.17     23.78 o
 -20   4   3     4537.67     3942.57    103.46 o
 -18   4   3      168.84      191.86     22.88 o
 -16   4   3     1902.58     2064.02     58.74 o
 -14   4   3     2425.36     2131.26     91.64 o
 -12   4   3      138.20       73.54     18.90 o
 -10   4   3     6227.52     6466.32    231.02 o
  -8   4   3     1285.96     1312.50     44.15 o
  -6   4   3     2233.33     2634.81    114.61 o
  -4   4   3     1896.21     2283.26     50.94 o
  -2   4   3      174.84      254.14     17.68 o
   0   4   3     7460.13    10224.92    164.52 o
   2   4   3    18757.23    24621.57    377.90 o
   4   4   3     1024.37     1128.34     44.09 o
   6   4   3    12691.42    15304.59    267.51 o
   8   4   3      213.31      205.65     20.75 o
  10   4   3     1593.89     1657.03     67.83 o
  12   4   3      578.45      617.50     41.28 o
  14   4   3     3740.73     3322.19    140.36 o
  16   4   3      859.81      807.37     41.95 o
  18   4   3      680.50      790.42     45.79 o
  20   4   3     1274.27     1275.36     57.96 o
  22   4   3       82.73       75.24     25.88 o
  24   4   3     1850.80     1849.22     88.41 o
  26   4   3        5.86       32.12     24.53 o
  28   4   3     4090.73     3597.79    112.20 o
  30   4   3      357.15      312.00     40.42 o
  32   4   3        0.23       30.21     29.22 o
  34   4   3       80.84      133.24     32.62 o
  36   4   3      919.97      968.96     58.90 o
  38   4   3      306.71      303.97     40.43 o
  40   4   3     1324.74     1760.47    119.73 o
  42   4   3       13.75       89.19     35.18 o
 -35   5   3     2021.74     2099.67     98.51 o
 -33   5   3      455.91      393.38     49.40 o
 -31   5   3      211.79      205.12     42.58 o
 -29   5   3      192.88      220.15     40.44 o
 -27   5   3      276.17      267.33     41.11 o
 -25   5   3      311.05      432.44     37.62 o
 -23   5   3      335.74      332.89     33.87 o
 -21   5   3        4.18      -21.30     21.30 o
 -19   5   3      465.03      337.42     33.23 o
 -17   5   3        5.59       -5.67     21.92 o
 -15   5   3      572.31      509.92     36.11 o
 -13   5   3     1638.71     1437.13     55.37 o
 -11   5   3      444.22      522.51     35.68 o
  -9   5   3      135.92      137.38     26.27 o
  -7   5   3        4.65      -12.23     18.13 o
  -5   5   3     1983.95     2374.10     62.25 o
  -3   5   3     5240.24     6652.75    149.81 o
  -1   5   3     3449.80     4392.00    107.67 o
   1   5   3       46.71       64.19     24.16 o
   3   5   3       12.62        9.61     23.03 o
   5   5   3     6316.02     7636.92    169.07 o
   7   5   3     3150.10     3855.74     97.79 o
   9   5   3     5037.21     5558.34    179.34 o
  11   5   3      230.36      187.02     33.59 o
  13   5   3     2882.14     2863.34    153.15 o
  15   5   3     2006.98     1894.00     67.59 o
  17   5   3     1124.69      897.97     57.72 o
  19   5   3      485.27      499.86     41.90 o
  21   5   3     1493.08     1537.84    100.04 o
  23   5   3       29.15       11.97     28.37 o
  25   5   3      844.32      682.80     55.10 o
  27   5   3     2112.59     1991.59     83.59 o
  29   5   3       29.94      -29.64     31.43 o
  31   5   3     1496.74     1585.02     76.92 o
  33   5   3        0.22       11.58     30.38 o
  35   5   3      135.67       90.12     35.90 o
 -26   6   3      125.73       43.55     36.00 o
 -24   6   3      306.02      210.77     42.19 o
 -22   6   3       48.97       -2.15     32.48 o
 -20   6   3      230.66      151.98     39.66 o
 -18   6   3      140.47      161.71     37.83 o
 -16   6   3     1095.76     1106.85     67.23 o
 -14   6   3       96.91      101.29     35.73 o
 -12   6   3       23.14      -15.31     34.48 o
 -10   6   3     1162.46     1389.59    113.60 o
  -8   6   3        2.06       -8.75     41.17 o
  -6   6   3     1871.16     2257.40     96.72 o
  -4   6   3      246.82      247.31     38.28 o
  -2   6   3       94.09      141.17     27.80 o
   0   6   3      977.50     1195.91     50.61 o
   2   6   3      465.89      579.33     37.69 o
   4   6   3       69.07       80.20     37.58 o
   6   6   3      218.86      260.77     44.92 o
   8   6   3       81.35      106.76     38.82 o
  10   6   3     1513.82     1254.72     67.19 o
  12   6   3     1534.91     1621.06     76.39 o
  14   6   3        4.71       -3.46     29.58 o
  16   6   3      565.59      477.16     47.54 o
  18   6   3       56.32       66.96     46.53 o
  20   6   3      635.26      661.62     54.87 o
  22   6   3       71.63       62.22     34.24 o
  24   6   3      894.42      899.03     61.83 o
  26   6   3      141.82      197.57     48.22 o
  -7   7   3      221.80      391.85     75.63 o
  -5   7   3       98.53      160.24     62.24 o
  -3   7   3      689.38      838.73     92.76 o
  -1   7   3      255.04      480.36    112.77 o
   1   7   3       32.42       34.96     69.59 o
   3   7   3      249.08      304.83     71.44 o
   5   7   3      851.69      983.03     88.29 o
   7   7   3      135.36      181.35     41.20 o
 -50   0   4     1141.66     1018.14    130.81 o
 -48   0   4      797.72      847.08     62.69 o
 -46   0   4     3750.85     3878.72    158.34 o
 -44   0   4     1850.81     1836.51     92.98 o
 -42   0   4      264.29      270.14     38.86 o
 -40   0   4      114.80      117.89     51.88 o
 -38   0   4     2605.00     2229.84     87.46 o
 -36   0   4       72.61       35.36     30.59 o
 -34   0   4      287.29      321.83     41.24 o
 -32   0   4     2441.75     2333.46     86.89 o
 -30   0   4       94.04       31.46     23.83 o
 -28   0   4      372.37      245.18     33.22 o
 -26   0   4     4764.12     4065.95    112.57 o
 -24   0   4       14.32       22.12     14.33 o
 -22   0   4      402.42      348.65     23.05 o
 -20   0   4    12941.92    12766.20    314.32 o
 -18   0   4     5399.45     5970.54    153.38 o
 -16   0   4    11667.76    11899.52    291.62 o
 -14   0   4    29542.86    30811.28    736.00 o
 -12   0   4    26947.49    29493.57    705.03 o
 -10   0   4    27897.37    27567.71    658.11 o
  -8   0   4    27296.38    25999.79    924.25 o
  -6   0   4    24529.69    24490.37    869.82 o
  -4   0   4   105053.52   101508.99   2883.23 o
  -2   0   4     3508.27     2839.88    113.54 o
   0   0   4     1807.95     1365.77     60.54 o
   2   0   4     2058.54     1939.42     63.64 o
   4   0   4    24844.09    26183.64    644.47 o
   6   0   4   154913.95   151624.38   3302.07 o
   8   0   4     3468.73     3485.37    108.47 o
  10   0   4     6688.33     6799.14    192.48 o
  12   0   4    12446.90    12221.45    339.95 o
  14   0   4    17338.07    18364.73    505.44 o
  16   0   4     1286.46     1339.59     48.77 o
  18   0   4        9.33       -8.57      8.57 o
  20   0   4       31.98       89.05     12.24 o
  22   0   4       69.36       23.28     11.71 o
  24   0   4       83.60       30.92     12.17 o
  26   0   4      574.60      597.42     27.22 o
  28   0   4     1670.47     1521.21     59.60 o
  30   0   4       10.90       47.60     19.21 o
  32   0   4        0.12       -8.71     28.56 o
  34   0   4     3118.52     2922.70    100.58 o
  36   0   4     2881.29     2807.73     99.01 o
  38   0   4     2067.88     1946.45     90.59 o
  40   0   4     5582.50     5400.62    203.12 o
  42   0   4     3866.65     4276.53    168.79 o
  44   0   4      665.00      717.62     63.90 o
  46   0   4     2286.13     2258.82    128.75 o
  48   0   4      701.85      699.90     65.48 o
 -49   1   4      516.39      574.41     49.64 o
 -47   1   4       82.71       87.49     25.42 o
 -45   1   4     1622.79     1955.06     69.82 o
 -43   1   4       35.93      277.75     48.24 o
 -41   1   4     1995.81     1887.79     92.97 o
 -39   1   4        6.20      122.61     19.90 o
 -37   1   4     1586.91     1622.66     50.43 o
 -35   1   4     4650.76     4516.85    103.99 o
 -33   1   4      773.59      811.53     33.53 o
 -31   1   4     1039.31      938.25     38.44 o
 -29   1   4      435.06      420.88     18.06 o
 -27   1   4      239.73      235.91     18.72 o
 -25   1   4     3152.64     3094.86     58.45 o
 -23   1   4     4427.04     4048.79     72.53 o
 -21   1   4      465.90      416.13     15.96 o
 -19   1   4     6629.37     6937.25    118.79 o
 -17   1   4    15153.65    14165.01    232.24 o
 -15   1   4     4586.30     4801.51     83.76 o
 -13   1   4     3572.55     3086.48     60.93 o
 -11   1   4     6546.04     5848.90    123.64 o
  -9   1   4     1522.22     1894.18     56.93 o
  -7   1   4    19357.69    17641.01    502.32 o
  -5   1   4        0.28       -3.88      9.27 o
  -3   1   4       62.69       -1.40      9.70 o
  -1   1   4    19363.41    19565.92   1040.03 o
   1   1   4     7415.40     6942.22    185.42 o
   3   1   4     7246.77     6801.82    182.36 o
   5   1   4    24038.40    24357.19    553.79 o
   7   1   4     1391.26     1426.30     44.95 o
   9   1   4    20573.86    20567.88    413.30 o
  11   1   4      563.92      592.01     21.10 o
  13   1   4     2992.97     3142.65     73.92 o
  15   1   4      104.29       71.78     10.08 o
  17   1   4    21752.38    22775.11    368.90 o
  19   1   4      528.60      462.76     21.76 o
  21   1   4      805.52      755.16     21.99 o
  23   1   4        0.05        3.70     10.66 o
  25   1   4      983.04      976.42     28.32 o
  27   1   4     2381.83     2551.29     58.12 o
  29   1   4     4154.89     4373.38    106.23 o
  31   1   4     1969.09     2105.98     49.40 o
  33   1   4       20.79       13.84     12.32 o
  35   1   4       89.45      100.99     23.90 o
  37   1   4     3808.55     3785.90    104.89 o
  39   1   4       44.82       55.36     24.06 o
  41   1   4     2559.58     2821.97     87.09 o
  43   1   4     4117.36     4352.96    133.18 o
  45   1   4       27.16       56.15     28.46 o
  47   1   4      152.06      147.82     49.19 o
  49   1   4      600.03      631.10     60.15 o
 -48   2   4     1966.27     2268.01    165.76 o
 -46   2   4       44.08      140.20     39.66 o
 -44   2   4      423.02      481.39     53.11 o
 -42   2   4        1.41      139.79     34.83 o
 -40   2   4       84.78      117.62     28.63 o
 -38   2   4      802.41      728.51     40.68 o
 -36   2   4      211.87      252.04     22.46 o
 -34   2   4     3235.49     3057.70     75.49 o
 -32   2   4      107.42       86.07     15.90 o
 -30   2   4     2256.17     2100.91     53.31 o
 -28   2   4     2339.92     2137.64     53.34 o
 -26   2   4     1861.41     1554.21     42.55 o
 -24   2   4      378.16      415.68     21.59 o
 -22   2   4     5807.79     5747.41    111.50 o
 -20   2   4     1586.55     1402.65     37.43 o
 -18   2   4       13.53        3.23      9.75 o
 -16   2   4     1875.81     1834.17     41.46 o
 -14   2   4      419.60      309.86     15.76 o
 -12   2   4     6992.65     6898.81    130.26 o
 -10   2   4     1409.76     1755.54     49.86 o
  -8   2   4     1156.99     1177.01     50.49 o
  -6   2   4     1720.00     1812.99     61.97 o
  -4   2   4     3674.27     4104.72    205.33 o
  -2   2   4     2647.19     2684.48    115.28 o
   0   2   4     2435.17     2817.64    127.72 o
   2   2   4     6098.69     6266.30    176.27 o
   4   2   4     1518.33     1497.67     58.33 o
   6   2   4     5674.56     5563.57    112.64 o
   8   2   4       21.22        5.24      9.54 o
  10   2   4     1437.74     1605.62     50.73 o
  12   2   4     8308.59     8328.00    167.30 o
  14   2   4    22674.27    23638.38    452.80 o
  16   2   4        4.47       -3.92     13.34 o
  18   2   4     9359.96     8794.75    172.57 o
  20   2   4        1.90       12.71     12.03 o
  22   2   4     3876.26     3825.19     84.59 o
  24   2   4     3031.96     2893.05     68.79 o
  26   2   4    10587.71    10331.68    283.90 o
  28   2   4      246.12      282.81     22.71 o
  30   2   4     2735.69     2683.62     67.90 o
  32   2   4     1239.85     1349.97     55.34 o
  34   2   4      172.33      179.52     62.79 o
  36   2   4     1228.58     1305.01     62.90 o
  38   2   4      507.07      693.83     62.90 o
  40   2   4     2475.83     2713.62     94.00 o
  42   2   4      520.55      596.16     44.49 o
  44   2   4      966.38     1227.04     69.26 o
  46   2   4     1246.88     1400.03     85.39 o
  48   2   4       38.87       86.44     39.39 o
 -45   3   4     1481.57     1343.60     86.38 o
 -43   3   4        5.24       64.87     48.64 o
 -41   3   4       32.45       11.21     33.69 o
 -39   3   4      605.72      596.51     43.65 o
 -37   3   4      156.57      166.59     34.72 o
 -35   3   4     1329.56     1319.51     51.64 o
 -33   3   4      853.27      840.30     42.96 o
 -31   3   4       97.74       90.89     23.36 o
 -29   3   4      329.23      394.46     30.48 o
 -27   3   4        0.13       24.55     20.49 o
 -25   3   4     1084.40     1009.61     39.92 o
 -23   3   4      877.19      777.16     34.82 o
 -21   3   4        0.98        0.52     16.47 o
 -19   3   4      617.23      732.31     32.52 o
 -17   3   4      368.37      313.99     20.62 o
 -15   3   4     2687.78     2757.75     62.63 o
 -13   3   4     1041.60     1010.03     30.42 o
 -11   3   4       35.42       41.24     12.66 o
  -9   3   4     7577.03     8389.83    249.74 o
  -7   3   4      429.94      470.17     26.13 o
  -5   3   4        8.41        1.21     10.49 o
  -3   3   4     2329.52     2971.58    153.29 o
  -1   3   4       19.57       34.46     11.31 o
   1   3   4     5559.43     7507.49    170.87 o
   3   3   4     2220.46     2309.97     91.05 o
   5   3   4      705.77      563.58     22.31 o
   7   3   4        2.49        2.76     13.16 o
   9   3   4      809.47      623.48     28.05 o
  11   3   4      393.32      468.32     24.52 o
  13   3   4      510.61      478.85     25.56 o
  15   3   4      323.83      285.57     24.34 o
  17   3   4     2537.65     2420.73     63.58 o
  19   3   4      459.93      396.91     37.75 o
  21   3   4    13763.99    13163.75    314.79 o
  23   3   4        0.24        2.81     21.74 o
  25   3   4      317.66      266.23     30.98 o
  27   3   4     1840.44     1631.17     64.83 o
  29   3   4     2673.95     2350.83     89.50 o
  31   3   4      937.83     1008.07     52.37 o
  33   3   4      173.66      149.89     29.64 o
  35   3   4       47.89       20.48     22.21 o
  37   3   4      356.48      347.55     33.78 o
  39   3   4      619.40      686.97     44.01 o
  41   3   4     2223.53     2202.35     84.93 o
  43   3   4       24.73      177.66     31.20 o
  45   3   4      230.32      273.32     37.87 o
 -42   4   4       92.19       79.88     44.70 o
 -40   4   4       56.05      101.72     59.94 o
 -38   4   4       29.23       92.74     42.58 o
 -36   4   4      158.94      209.95     47.49 o
 -34   4   4      216.59      170.07     44.40 o
 -32   4   4      198.63      195.38     45.04 o
 -30   4   4       16.82       22.10     27.02 o
 -28   4   4      527.77      553.13     38.03 o
 -26   4   4     3530.30     2672.02     80.47 o
 -24   4   4       75.09      115.48     28.01 o
 -22   4   4      165.12      100.69     21.54 o
 -20   4   4      753.82      828.62     36.83 o
 -18   4   4       14.36       21.52     19.79 o
 -16   4   4      737.09      643.82     32.80 o
 -14   4   4      214.07      293.70     24.92 o
 -12   4   4      303.43      281.35     30.71 o
 -10   4   4       91.71      170.79     19.56 o
  -8   4   4       23.24       86.12     17.47 o
  -6   4   4      575.51      588.22     28.68 o
  -4   4   4       77.55       89.29     16.33 o
  -2   4   4     1201.73     1475.23     44.75 o
   0   4   4     1517.78     1838.51     57.66 o
   2   4   4       95.84      124.86     20.91 o
   4   4   4     1405.69     1416.67     48.48 o
   6   4   4       82.40      131.72     22.79 o
   8   4   4     3192.32     3490.31     93.26 o
  10   4   4     2676.23     2562.15     69.74 o
  12   4   4     1633.22     1570.33     72.82 o
  14   4   4     2049.38     1948.23     72.20 o
  16   4   4     1394.96     1256.44     57.50 o
  18   4   4     3152.93     2888.39     85.05 o
  20   4   4       27.47       27.13     23.02 o
  22   4   4     1556.34     1422.12     61.77 o
  24   4   4     2974.04     2672.79    101.77 o
  26   4   4     1161.12     1161.83     57.13 o
  28   4   4      194.96      206.24     36.50 o
  30   4   4     1239.69     1168.36    123.74 o
  32   4   4        7.46      -23.49     28.35 o
  34   4   4      114.26       94.31     33.60 o
  36   4   4      268.66      298.84     45.09 o
  38   4   4      396.56      338.04     43.58 o
  40   4   4     2095.49     2587.74    157.70 o
  42   4   4      342.77      366.69     51.57 o
 -35   5   4      998.82      950.15     79.77 o
 -33   5   4      335.22      379.94     59.66 o
 -31   5   4      268.12      274.26     42.88 o
 -29   5   4      793.36      691.05     55.73 o
 -27   5   4       61.97       77.78     34.65 o
 -25   5   4      624.11      721.88     48.53 o
 -23   5   4       22.00       24.33     23.28 o
 -21   5   4       16.59      -23.77     23.77 o
 -19   5   4     2985.81     2456.12     95.02 o
 -17   5   4      624.94      577.04     41.95 o
 -15   5   4      597.55      334.26     34.58 o
 -13   5   4      130.73       92.61     24.38 o
 -11   5   4      827.95      736.18     39.69 o
  -9   5   4        1.93       13.11     21.58 o
  -7   5   4       71.82       26.37     19.62 o
  -5   5   4      470.63      519.05     34.98 o
  -3   5   4       89.83       99.90     24.90 o
  -1   5   4      169.08      185.30     26.57 o
   1   5   4      128.79      182.83     27.49 o
   3   5   4     1032.95     1123.83     47.52 o
   5   5   4     1401.89     1751.68     59.34 o
   7   5   4     1067.36     1179.64     48.23 o
   9   5   4       12.30        8.40     27.81 o
  11   5   4      129.88      141.25     32.35 o
  13   5   4     2880.64     2684.19     92.12 o
  15   5   4      944.03      961.65     52.23 o
  17   5   4      731.39      811.04     46.11 o
  19   5   4        3.21        6.01     29.51 o
  21   5   4      227.36      284.95     41.27 o
  23   5   4     1128.79     1020.90     95.27 o
  25   5   4      197.05      166.71     38.03 o
  27   5   4      304.09      487.65     49.66 o
  29   5   4      730.35      770.32     60.74 o
  31   5   4       39.55       71.66     34.04 o
  33   5   4      353.58      339.14     44.64 o
  35   5   4       28.83       18.14     33.88 o
 -26   6   4      948.37      960.66     67.91 o
 -24   6   4      123.24      113.50     37.85 o
 -22   6   4      601.47      549.96     53.20 o
 -20   6   4      589.00      556.97     52.30 o
 -18   6   4        1.84       12.54     31.35 o
 -16   6   4      201.34      200.15     38.41 o
 -14   6   4      897.45      712.16    111.51 o
 -12   6   4        2.51      -15.63     52.04 o
 -10   6   4      436.61      373.39     67.52 o
  -8   6   4        1.33      -16.16     43.01 o
  -6   6   4       97.93       50.62     34.45 o
  -4   6   4     1798.85     1864.67     86.95 o
  -2   6   4        0.36       30.13     30.65 o
   0   6   4     1012.25     1191.01     77.11 o
   2   6   4       92.53       87.24     33.02 o
   4   6   4       13.01        1.69     36.30 o
   6   6   4      836.17      970.21     78.69 o
   8   6   4      206.63      240.30     68.55 o
  10   6   4      514.48      480.59     63.83 o
  12   6   4     4364.78     4603.46    164.35 o
  14   6   4      992.06     1156.62     78.74 o
  16   6   4      275.72      313.91     47.50 o
  18   6   4       44.99       85.62     37.51 o
  20   6   4     1637.89     1605.70     79.13 o
  22   6   4      157.44      158.42     38.82 o
  24   6   4      618.54      628.38     55.85 o
  26   6   4      239.02      186.15     41.49 o
  -5   7   4       23.22       97.53     57.96 o
  -3   7   4       67.83      110.49     60.79 o
  -1   7   4      238.49      289.77    102.18 o
   1   7   4       19.75       52.99     72.13 o
   3   7   4      319.89      351.49     64.84 o
   5   7   4       30.59       81.36     91.06 o
 -49   1   5      221.82      332.25     51.76 o
 -47   1   5       90.67      175.29     28.28 o
 -45   1   5      950.73     1267.85     54.73 o
 -43   1   5     3295.85     3296.38     99.90 o
 -41   1   5       65.92      169.41     24.79 o
 -39   1   5     2283.54     2161.54     62.31 o
 -37   1   5      170.27      200.27     21.20 o
 -35   1   5     2133.06     1743.32     53.56 o
 -33   1   5     1371.07     1298.96     43.18 o
 -31   1   5     1297.27     1292.89     33.17 o
 -29   1   5     2549.46     2157.54     46.08 o
 -27   1   5      802.21      780.39     23.96 o
 -25   1   5     1104.62      919.35     25.52 o
 -23   1   5     5661.86     4994.82     87.54 o
 -21   1   5      334.12      274.61     12.42 o
 -19   1   5     1801.24     1636.70     35.78 o
 -17   1   5     4282.54     4281.48     76.69 o
 -15   1   5       52.86       70.17      9.24 o
 -13   1   5      254.24      242.83     15.53 o
 -11   1   5      844.71      941.13     26.46 o
  -9   1   5     4273.00     4239.52    103.67 o
  -7   1   5      429.91      371.52     17.03 o
  -5   1   5      434.75      548.78     19.84 o
  -3   1   5     4102.95     4239.00    144.73 o
  -1   1   5      108.39      162.91     10.99 o
   1   1   5     1106.36     1207.47     39.44 o
   3   1   5       31.51        0.93     12.39 o
   5   1   5      575.31      751.28     27.57 o
   7   1   5     2747.49     2734.65     66.19 o
   9   1   5      995.47      902.67     24.84 o
  11   1   5     3931.31     3744.42     73.48 o
  13   1   5     2249.44     2158.73     41.89 o
  15   1   5     4855.46     5605.67    102.28 o
  17   1   5     2589.45     2920.99     54.78 o
  19   1   5     2363.91     2305.12     45.71 o
  21   1   5     5384.22     5314.04     93.98 o
  23   1   5     1258.18     1198.48     33.31 o
  25   1   5       32.13        0.13      9.27 o
  27   1   5     2646.19     2497.72     54.58 o
  29   1   5       93.74       53.37     12.32 o
  31   1   5     9453.76     9015.69    164.87 o
  33   1   5      510.14      457.65     22.02 o
  35   1   5      683.26      652.77     33.02 o
  37   1   5      156.09      144.08     52.67 o
  39   1   5      435.02      383.24     34.50 o
  41   1   5      785.91     1046.51     59.39 o
  43   1   5     3293.86     3643.27    158.44 o
  45   1   5      409.97      493.84     52.35 o
  47   1   5        2.33       48.56     32.94 o
  49   1   5        0.07       12.36     31.97 o
 -48   2   5     1061.95     1152.24     81.15 o
 -46   2   5      790.38      762.76     64.88 o
 -44   2   5       12.55       57.66     32.51 o
 -42   2   5     1817.86     1747.57     87.62 o
 -40   2   5       19.45      -11.05     25.09 o
 -38   2   5      526.30      575.22     44.32 o
 -36   2   5      949.40      896.48     37.68 o
 -34   2   5        0.84      -14.65     16.60 o
 -32   2   5     3566.36     3082.88     75.41 o
 -30   2   5     3153.68     2946.12     72.27 o
 -28   2   5     2826.50     2522.42     60.17 o
 -26   2   5    14655.74    13390.82    244.20 o
 -24   2   5     4741.82     4225.26     86.93 o
 -22   2   5        9.45       -9.69     12.13 o
 -20   2   5     4827.09     4298.37     86.19 o
 -18   2   5      753.07      625.81     21.65 o
 -16   2   5     3657.29     3521.50     76.80 o
 -14   2   5      868.76      766.91     28.10 o
 -12   2   5     3515.09     3311.79     76.12 o
 -10   2   5     1330.68      957.61     38.21 o
  -8   2   5       13.27       -0.53     10.37 o
  -6   2   5     3069.46     3375.83    106.62 o
  -4   2   5      307.49      244.87     17.61 o
  -2   2   5     6729.96     7319.24    220.43 o
   0   2   5      882.14     1220.19     32.73 o
   2   2   5      283.43      278.75     23.91 o
   4   2   5     2662.15     2443.71     63.21 o
   6   2   5       39.91       53.88     15.14 o
   8   2   5      221.83      156.21     17.97 o
  10   2   5    10879.23    11426.28    245.81 o
  12   2   5     1310.82     1364.72     35.24 o
  14   2   5     1644.25     1573.28     43.18 o
  16   2   5     1593.04     1469.79     42.18 o
  18   2   5    14288.80    13804.85    265.03 o
  20   2   5      899.38      741.35     28.71 o
  22   2   5       14.80      -10.78     12.75 o
  24   2   5     1890.81     1706.18     48.16 o
  26   2   5      904.63      983.61     49.45 o
  28   2   5    10612.08    10357.86    322.71 o
  30   2   5     1922.83     1699.16     54.63 o
  32   2   5      140.95      149.46     25.58 o
  34   2   5     7285.55     7207.31    237.65 o
  36   2   5     3350.14     3458.51     92.49 o
  38   2   5     1132.50     1121.97     57.96 o
  40   2   5      596.74      686.16     62.18 o
  42   2   5      213.57      334.56     35.43 o
  44   2   5      197.63      288.28     35.16 o
  46   2   5      272.16      375.98     69.53 o
  48   2   5        6.66      -25.46     29.86 o
 -45   3   5       21.69       -6.71     97.35 o
 -43   3   5      275.97      384.63     50.72 o
 -41   3   5        7.15      -13.54     30.31 o
 -39   3   5      650.01      700.05     47.19 o
 -37   3   5      387.81      407.04     38.47 o
 -35   3   5      289.34      283.85     40.72 o
 -33   3   5      626.00      534.97     36.23 o
 -31   3   5       62.54       88.64     23.45 o
 -29   3   5     4522.60     3870.99    112.93 o
 -27   3   5      126.70      163.72     24.57 o
 -25   3   5     2260.53     2013.55     63.26 o
 -23   3   5     9141.93     7921.04    180.14 o
 -21   3   5     5244.18     5025.44    121.55 o
 -19   3   5       80.95       67.67     18.31 o
 -17   3   5     3273.57     2749.78     68.21 o
 -15   3   5     5310.08     5035.74    126.69 o
 -13   3   5     4017.61     3896.85     85.59 o
 -11   3   5     1819.04     1832.98     43.73 o
  -9   3   5      806.39      927.05     28.93 o
  -7   3   5     1011.03      913.67     28.38 o
  -5   3   5     2814.10     2695.09     94.75 o
  -3   3   5     2234.69     2746.48    104.88 o
  -1   3   5     6880.71     7649.46    238.42 o
   1   3   5      231.99      199.04     14.73 o
   3   3   5     4652.98     4681.76    101.13 o
   5   3   5     1121.66     1110.84     31.44 o
   7   3   5        0.99      -12.43     12.43 o
   9   3   5     1476.66     1371.32     41.92 o
  11   3   5     7573.35     6747.71    142.10 o
  13   3   5      293.52      211.42     23.29 o
  15   3   5      654.92      728.63     47.58 o
  17   3   5      182.94      249.02     36.61 o
  19   3   5      870.53      858.50     45.16 o
  21   3   5     5842.95     5500.12    147.21 o
  23   3   5     6264.83     5641.79    151.11 o
  25   3   5      230.83      200.05     29.20 o
  27   3   5     1156.63     1026.73     51.64 o
  29   3   5     1194.94     1371.38     60.90 o
  31   3   5       52.39       21.95     24.60 o
  33   3   5     5427.99     5068.97    125.73 o
  35   3   5      377.03      431.56     35.45 o
  37   3   5     4501.86     4560.58    174.22 o
  39   3   5     3349.52     3546.42    181.21 o
  41   3   5      337.38      530.47     42.86 o
  43   3   5     5138.23     4993.57    154.31 o
  45   3   5      297.37      192.65     36.76 o
 -40   4   5      334.51      337.65     55.13 o
 -38   4   5       46.82       73.14     41.02 o
 -36   4   5      126.75      134.07     51.43 o
 -34   4   5      529.20      442.74     55.09 o
 -32   4   5     1696.86     1604.55     92.07 o
 -30   4   5      346.17      448.31     40.42 o
 -28   4   5       21.64       45.92     26.47 o
 -26   4   5      994.39      873.44     49.37 o
 -24   4   5       45.62       69.63     22.06 o
 -22   4   5      693.38      459.44     30.18 o
 -20   4   5     2812.32     2487.39     67.86 o
 -18   4   5     2678.59     2197.43     62.68 o
 -16   4   5     2124.94     2014.60     57.87 o
 -14   4   5      725.90      531.20     30.05 o
 -12   4   5     2689.26     2182.72     69.19 o
 -10   4   5     4213.09     3659.37    104.59 o
  -8   4   5     3298.54     3172.39     89.30 o
  -6   4   5      124.35      106.45     17.50 o
  -4   4   5     1531.88     1484.28     64.72 o
  -2   4   5      552.36      542.90     30.08 o
   0   4   5     5355.30     5553.03    126.16 o
   2   4   5     3517.56     3435.50     86.34 o
   4   4   5       26.51       -1.31     19.91 o
   6   4   5     7819.42     7032.18    156.84 o
   8   4   5     5856.42     5905.89    133.03 o
  10   4   5     2450.31     2491.07     99.89 o
  12   4   5       12.18       -0.91     25.78 o
  14   4   5     6764.90     6096.33    163.21 o
  16   4   5     1599.76     1406.78     60.66 o
  18   4   5     6485.10     5816.65    143.44 o
  20   4   5       10.40      -25.94     25.94 o
  22   4   5     1239.86     1081.96     55.47 o
  24   4   5     2973.95     2848.87     94.55 o
  26   4   5      665.66      517.30     41.45 o
  28   4   5      529.75      428.18     45.18 o
  30   4   5      154.87      176.55     40.71 o
  32   4   5       88.56      105.41     33.56 o
  34   4   5      493.89      464.63     49.31 o
  36   4   5      875.58     1022.27     89.84 o
  38   4   5      565.04      595.24     94.54 o
  40   4   5     1364.99     1375.77     80.42 o
 -35   5   5      189.79      253.03     72.24 o
 -33   5   5      231.26      158.72     46.25 o
 -31   5   5      559.06      597.00     64.76 o
 -29   5   5      426.92      369.16     56.19 o
 -27   5   5      814.00      802.68     57.87 o
 -25   5   5       63.83       36.91     28.47 o
 -23   5   5     1650.83     1333.49     71.05 o
 -21   5   5      753.72      547.29     42.49 o
 -19   5   5       88.09      101.90     28.41 o
 -17   5   5       34.24       34.43     23.38 o
 -15   5   5       44.39        4.38     21.60 o
 -13   5   5     2232.94     2001.53     66.11 o
 -11   5   5     1334.25     1306.11     62.09 o
  -9   5   5      166.24      151.56     27.93 o
  -7   5   5      609.27      674.55     41.30 o
  -5   5   5     2699.73     2765.51     89.28 o
  -3   5   5     1273.19     1354.66     52.06 o
  -1   5   5     4711.13     4879.70    142.15 o
   1   5   5     1241.31     1265.89     50.95 o
   3   5   5     3841.07     4003.69    101.64 o
   5   5   5     6282.63     6402.91    146.95 o
   7   5   5      427.14      459.76     40.59 o
   9   5   5     1347.37     1438.01     66.97 o
  11   5   5       36.40       38.83     28.99 o
  13   5   5      161.83      151.83     39.15 o
  15   5   5     1321.31     1234.85     73.37 o
  17   5   5       69.75       91.11     34.29 o
  19   5   5        0.06       48.04     31.03 o
  21   5   5      671.08      710.36     57.18 o
  23   5   5      299.01      347.30     45.25 o
  25   5   5       98.34        8.28     30.47 o
  27   5   5      302.71      351.72     45.57 o
  29   5   5     1612.10     1457.75    115.06 o
  31   5   5      397.56      430.85     50.71 o
  33   5   5      244.87      173.53     41.59 o
  35   5   5      344.36      255.50     53.75 o
 -26   6   5       63.99      116.24     39.75 o
 -24   6   5       23.73       45.90     34.21 o
 -22   6   5        2.72       -4.00     36.94 o
 -20   6   5      911.56      955.44     93.78 o
 -18   6   5      122.43      137.36     42.09 o
 -16   6   5        9.42       11.49     47.91 o
 -14   6   5      276.14      212.02     59.16 o
 -12   6   5     1141.65      890.38     90.82 o
 -10   6   5       96.25      128.01     54.47 o
  -8   6   5      975.32      837.65     98.94 o
  -6   6   5      843.84      826.49     94.44 o
  -4   6   5      346.95      383.36     47.03 o
  -2   6   5       18.94        6.14     30.32 o
   0   6   5        1.08      -25.10     28.87 o
   2   6   5      971.19     1030.68     74.93 o
   4   6   5      161.42      181.56     49.43 o
   6   6   5      157.44      155.16     48.19 o
   8   6   5      373.33      453.56    122.00 o
  10   6   5       71.31      172.23     52.52 o
  12   6   5     1212.48     1315.53     93.56 o
  14   6   5     2560.38     2280.29    103.09 o
  16   6   5       90.69       -7.53     32.99 o
  18   6   5      567.05      601.01     59.57 o
  20   6   5       72.40       77.07     38.29 o
  22   6   5      305.02      171.01     44.62 o
  24   6   5      662.19      711.58     89.22 o
 -50   0   6     2280.08     2455.42    205.46 o
 -48   0   6     2754.93     3033.79    133.75 o
 -46   0   6      581.89      617.70     55.63 o
 -44   0   6     3025.61     3051.11    132.66 o
 -42   0   6     3207.01     3337.12    148.28 o
 -40   0   6     7585.09     7977.48    287.02 o
 -38   0   6    10675.19    10523.56    309.55 o
 -36   0   6      191.83      256.49     44.80 o
 -34   0   6     1040.05      961.93     53.44 o
 -32   0   6     7352.21     6836.00    207.14 o
 -30   0   6     3710.64     3262.77    111.43 o
 -28   0   6     2755.59     2618.59     95.72 o
 -26   0   6     4419.85     3966.91    111.93 o
 -24   0   6     1263.81     1091.94     50.86 o
 -22   0   6        6.67       28.94     15.44 o
 -20   0   6        9.68       20.74     14.54 o
 -18   0   6     1830.29     1917.22     60.39 o
 -16   0   6    19587.03    20186.06    488.92 o
 -14   0   6     9497.46     8883.45    221.49 o
 -12   0   6    28998.38    29984.82    627.14 o
 -10   0   6    23618.42    25142.65    526.84 o
  -8   0   6    30209.87    29517.24    615.87 o
  -6   0   6    18359.31    18524.17    389.04 o
  -4   0   6    14771.50    14238.66    333.17 o
  -2   0   6     2520.89     2203.29     58.84 o
   0   0   6       16.87        5.82     13.99 o
   2   0   6    32784.34    30007.64    715.77 o
   4   0   6      770.07     1047.08     31.43 o
   6   0   6     2990.70     2990.49     66.16 o
   8   0   6     4635.49     4025.56     94.54 o
  10   0   6     4800.59     5270.00    136.20 o
  12   0   6    32281.31    32390.03    784.93 o
  14   0   6    22892.48    22552.90    622.32 o
  16   0   6      173.38      126.92     13.99 o
  18   0   6     5956.12     5482.87    126.53 o
  20   0   6      548.03      635.72     26.04 o
  22   0   6        8.08       21.92     11.69 o
  24   0   6      295.12      275.10     19.49 o
  26   0   6     6717.25     6813.11    158.34 o
  28   0   6     1292.36     1279.27     47.07 o
  30   0   6     5459.01     5463.10    165.71 o
  32   0   6      795.08      689.60     68.09 o
  34   0   6     3859.31     3619.73    142.87 o
  36   0   6      906.00     1010.09     72.20 o
  38   0   6       25.67       19.03     24.51 o
  40   0   6      876.58     1002.69     62.37 o
  42   0   6        2.11       46.56     76.16 o
  44   0   6     1323.96     1252.55     86.84 o
  46   0   6     7508.73     7863.88    367.59 o
  48   0   6     2598.26     2635.84    124.00 o
  50   0   6       75.16       27.68     78.77 o
 -49   1   6      106.41      193.93     31.52 o
 -47   1   6      114.49      111.24     38.08 o
 -45   1   6     1355.47     1535.54     66.25 o
 -43   1   6      490.83      498.07     35.65 o
 -41   1   6     1398.68     1328.52     55.26 o
 -39   1   6        8.92      120.54     22.26 o
 -37   1   6        5.42       -6.74     16.21 o
 -35   1   6      377.61      234.40     22.17 o
 -33   1   6     2677.15     2515.59     66.01 o
 -31   1   6       63.27       97.77     16.23 o
 -29   1   6      155.20      183.09     16.54 o
 -27   1   6      487.28      602.09     22.84 o
 -25   1   6     5574.23     5557.51    102.19 o
 -23   1   6    15215.16    14452.48    267.43 o
 -21   1   6     8994.26     8285.60    149.24 o
 -19   1   6      366.58      441.67     23.18 o
 -17   1   6     4777.58     4185.77     79.69 o
 -15   1   6     2994.67     2729.26     55.00 o
 -13   1   6     4423.65     4501.17     83.48 o
 -11   1   6    16995.53    15841.18    271.15 o
  -9   1   6     2131.47     2211.94     42.63 o
  -7   1   6     2428.90     1822.17     39.57 o
  -5   1   6      800.63      612.44     20.14 o
  -3   1   6     1422.57     1594.18     38.62 o
  -1   1   6    16573.66    15870.08    303.39 o
   1   1   6     1574.53     1405.70     44.57 o
   3   1   6     4323.93     4126.85    103.96 o
   5   1   6     2243.32     2019.90     56.03 o
   7   1   6     2482.48     2626.27     65.33 o
   9   1   6     5382.56     5445.41    100.82 o
  11   1   6     6669.92     7117.29    108.28 o
  13   1   6      955.74     1074.73     25.59 o
  15   1   6    35715.41    36343.58    618.67 o
  17   1   6      213.63      263.63     14.12 o
  19   1   6      958.08      923.45     24.61 o
  21   1   6     2420.74     2271.03     46.28 o
  23   1   6      117.64      121.35     12.18 o
  25   1   6      164.60      132.18     13.10 o
  27   1   6     1462.17     1360.29     39.05 o
  29   1   6      381.87      323.83     18.43 o
  31   1   6      160.39      203.63     17.77 o
  33   1   6     1052.27      978.24     45.98 o
  35   1   6       90.94       74.98     19.29 o
  37   1   6     1675.89     1742.63     60.78 o
  39   1   6      148.59      158.78     25.94 o
  41   1   6      458.34      412.96     46.07 o
  43   1   6     2399.85     2473.61    127.80 o
  45   1   6      888.87      871.75     69.59 o
  47   1   6       78.27       28.40     32.99 o
  49   1   6     2360.74     2567.75    128.86 o
 -48   2   6     1276.02     1295.56     87.63 o
 -46   2   6      161.20      241.41     59.47 o
 -44   2   6       88.31       84.47     31.62 o
 -42   2   6      134.01      236.95     36.29 o
 -40   2   6      517.71      626.83     48.74 o
 -38   2   6      440.14      514.71     44.00 o
 -36   2   6     2273.66     2238.56     67.62 o
 -34   2   6        0.78       28.91     21.79 o
 -32   2   6       72.81       50.78     17.63 o
 -30   2   6      866.89      864.34     34.57 o
 -28   2   6       36.13       29.88     15.93 o
 -26   2   6     2122.24     1849.42     51.09 o
 -24   2   6      107.07      119.08     17.68 o
 -22   2   6        4.00       -8.87     13.99 o
 -20   2   6     3297.54     2917.65     71.60 o
 -18   2   6     2413.26     2324.30     52.52 o
 -16   2   6     5630.06     4867.08    100.82 o
 -14   2   6     1290.98     1322.93     34.23 o
 -12   2   6      730.32      578.11     24.46 o
 -10   2   6     3391.49     3386.08     71.01 o
  -8   2   6     1142.91     1136.20     31.94 o
  -6   2   6      512.69      645.27     24.85 o
  -4   2   6     1787.72     2116.70     89.59 o
  -2   2   6       57.31      102.65     10.97 o
   0   2   6      558.64      684.86     31.28 o
   2   2   6     1163.50     1284.81     45.28 o
   4   2   6     5178.86     4836.29    112.43 o
   6   2   6     4075.31     4224.26    100.41 o
   8   2   6       21.80       57.45     15.90 o
  10   2   6      622.48      571.67     28.26 o
  12   2   6     2483.28     2290.75     63.02 o
  14   2   6     7916.50     8025.22    163.20 o
  16   2   6     1026.69      958.52     34.66 o
  18   2   6     5277.42     5414.13    112.39 o
  20   2   6     2469.70     2316.22     62.03 o
  22   2   6       39.97       17.60     20.70 o
  24   2   6      173.37      159.09     20.26 o
  26   2   6     3042.45     2860.61     76.49 o
  28   2   6        3.34       28.20     17.53 o
  30   2   6     5168.83     4986.15    178.13 o
  32   2   6      189.55      198.44     23.15 o
  34   2   6     1280.83     1572.16     54.65 o
  36   2   6     3520.00     3471.57     93.38 o
  38   2   6     2360.62     2298.86     83.86 o
  40   2   6     1951.02     1875.09    101.25 o
  42   2   6      689.85      644.43     45.50 o
  44   2   6       25.72       59.82     26.94 o
  46   2   6      238.25      259.89     54.31 o
 -45   3   6       78.02       37.58     40.57 o
 -43   3   6      487.02      459.87     56.65 o
 -41   3   6        5.88       41.90     34.12 o
 -39   3   6        6.23       31.50     38.97 o
 -37   3   6      168.05      159.30     35.19 o
 -35   3   6      189.83      211.26     27.80 o
 -33   3   6       11.70       38.53     18.62 o
 -31   3   6      482.37      427.92     28.98 o
 -29   3   6     1354.17     1388.66     53.65 o
 -27   3   6      966.91      934.02     43.11 o
 -25   3   6      785.92      698.16     37.23 o
 -23   3   6     2478.67     2221.29     79.87 o
 -21   3   6     1337.24     1213.17     47.27 o
 -19   3   6     4553.41     4265.08    107.27 o
 -17   3   6      287.39      273.16     24.86 o
 -15   3   6      353.34      386.40     24.89 o
 -13   3   6      174.35      184.56     20.79 o
 -11   3   6       33.67       24.69     14.76 o
  -9   3   6      897.31      793.78     27.52 o
  -7   3   6      777.09      985.10     29.98 o
  -5   3   6        7.04       -8.81     11.39 o
  -3   3   6       13.06        3.40     11.20 o
  -1   3   6       20.30        0.99     11.25 o
   1   3   6      423.96      357.25     21.89 o
   3   3   6     1511.02     1403.53     48.20 o
   5   3   6      864.82      710.29     42.85 o
   7   3   6     3011.21     3083.67     82.02 o
   9   3   6      925.57      833.19     38.18 o
  11   3   6     1445.63     1345.50     48.40 o
  13   3   6      499.53      455.44     30.24 o
  15   3   6      794.49      760.31     37.86 o
  17   3   6      514.59      605.57     39.19 o
  19   3   6       32.64       47.97     24.86 o
  21   3   6       57.02       84.39     26.94 o
  23   3   6     2152.64     2079.21    119.35 o
  25   3   6      573.22      566.97     39.82 o
  27   3   6      701.23      701.00     43.52 o
  29   3   6     1538.15     1467.44     63.99 o
  31   3   6       48.78       37.77     26.23 o
  33   3   6     3743.22     3574.87    105.87 o
  35   3   6      993.08      941.50     80.49 o
  37   3   6     1000.00      914.41     50.57 o
  39   3   6        3.15      108.78     37.09 o
  41   3   6      556.30      534.25     44.11 o
  43   3   6        5.73      167.51     34.83 o
  45   3   6      369.64      463.34     59.00 o
 -40   4   6      211.49      233.13     52.75 o
 -38   4   6       19.15       22.92     39.96 o
 -36   4   6      453.64      534.94     61.06 o
 -34   4   6      489.28      462.12     57.36 o
 -32   4   6      282.54      230.95     65.66 o
 -30   4   6        0.81       34.42     30.45 o
 -28   4   6      137.41      163.60     27.58 o
 -26   4   6      231.69      225.06     28.30 o
 -24   4   6       83.38       68.08     23.93 o
 -22   4   6      603.79      552.10     35.44 o
 -20   4   6      170.80      153.62     24.46 o
 -18   4   6     2496.13     2118.49     60.40 o
 -16   4   6      248.01      217.99     30.71 o
 -14   4   6     2173.40     1760.02     52.90 o
 -12   4   6      891.79      834.32     50.09 o
 -10   4   6      148.47      163.14     20.98 o
  -8   4   6       71.53       93.51     18.97 o
  -6   4   6      231.95      270.40     22.75 o
  -4   4   6       35.79       67.35     23.28 o
  -2   4   6     1532.02     1477.33     62.11 o
   0   4   6      650.90      629.13     34.76 o
   2   4   6        1.49      -19.31     19.31 o
   4   4   6        8.51        3.71     20.36 o
   6   4   6       15.86      -18.36     21.30 o
   8   4   6     2833.38     2609.92     78.49 o
  10   4   6      481.43      482.47     35.00 o
  12   4   6     3793.53     3417.00    105.62 o
  14   4   6        1.46       -1.59     24.15 o
  16   4   6       93.10       36.55     25.82 o
  18   4   6       61.05       18.86     24.08 o
  20   4   6      926.58      766.25     43.35 o
  22   4   6     1528.52     1452.87     64.56 o
  24   4   6      263.36      225.70     36.95 o
  26   4   6      259.86      208.30     36.73 o
  28   4   6      735.34      678.94     53.85 o
  30   4   6       54.69       80.41     33.27 o
  32   4   6        0.08       -7.87     35.52 o
  34   4   6     1227.61     1020.19     77.35 o
  36   4   6      257.17      274.95     89.06 o
  38   4   6       16.27       70.92     37.05 o
  40   4   6        6.53      101.01     38.92 o
 -35   5   6      333.73      347.81     96.33 o
 -33   5   6      941.51     1176.87     86.98 o
 -31   5   6      135.83       77.46     63.14 o
 -29   5   6     1219.77     1329.51    132.82 o
 -27   5   6      171.32      206.20     46.51 o
 -25   5   6        1.06       -0.71     34.18 o
 -23   5   6       72.63       88.56     42.50 o
 -21   5   6       39.87        6.38     27.67 o
 -19   5   6      227.48      250.08     30.45 o
 -17   5   6     1230.73      967.84     47.36 o
 -15   5   6        5.13        4.21     21.92 o
 -13   5   6       82.49      105.68     24.86 o
 -11   5   6     1844.54     1411.27     70.30 o
  -9   5   6       31.25      -16.53     24.64 o
  -7   5   6       40.22       48.39     26.02 o
  -5   5   6       59.64        9.86     22.54 o
  -3   5   6     1861.90     1599.00     57.23 o
  -1   5   6      273.13      288.95     30.97 o
   1   5   6      151.39      108.42     25.37 o
   3   5   6       22.93       32.09     23.07 o
   5   5   6      159.61      134.13     32.65 o
   7   5   6       14.03        6.66     24.21 o
   9   5   6     1286.90     1264.72     64.56 o
  11   5   6      278.70      246.67     42.86 o
  13   5   6     2038.00     1796.80     75.46 o
  15   5   6      561.13      515.93     60.25 o
  17   5   6      507.67      553.60     62.36 o
  19   5   6      626.20      505.58     51.07 o
  21   5   6      681.47      645.52     56.04 o
  23   5   6      889.05      966.47     73.60 o
  25   5   6      164.75      127.95     37.20 o
  27   5   6     1020.44     1022.75    121.77 o
  29   5   6       31.89        6.07     31.81 o
  31   5   6        3.48       55.15     36.26 o
  33   5   6      174.96      144.95     41.66 o
 -24   6   6        6.74       49.76     44.27 o
 -22   6   6     1261.96     1119.93     91.44 o
 -20   6   6      158.16       95.46     55.46 o
 -18   6   6        8.15       50.53     50.68 o
 -16   6   6      343.04      424.29     90.95 o
 -14   6   6      115.82       91.20     54.96 o
 -12   6   6       38.67       65.98     51.43 o
 -10   6   6       23.23      114.90     44.34 o
  -8   6   6      322.61      314.82     53.17 o
  -6   6   6     1005.05      829.48     60.68 o
  -4   6   6     1382.49     1244.44     72.69 o
  -2   6   6      774.03      858.96     56.72 o
   0   6   6      110.77      175.42     37.16 o
   2   6   6      500.89      529.84     47.83 o
   4   6   6     1240.16     1383.23     93.60 o
   6   6   6      339.36      360.94     62.45 o
   8   6   6      251.75      296.92     58.39 o
  10   6   6      397.19      393.39     62.89 o
  12   6   6     1055.81      881.53     80.02 o
  14   6   6      825.65      920.94    128.75 o
  16   6   6       91.80       62.02     39.11 o
  18   6   6       13.51       79.06     39.70 o
  20   6   6     2751.78     2585.58    135.81 o
  22   6   6      505.33      515.84     68.42 o
  24   6   6     1289.58     1321.89     98.01 o
 -49   1   7     1599.82     1638.28     67.31 o
 -47   1   7      204.35      238.34     34.56 o
 -45   1   7     2485.71     2493.69    104.11 o
 -43   1   7     1120.54      994.38     48.92 o
 -41   1   7        1.07       16.56     21.43 o
 -39   1   7     5865.61     5740.33    153.82 o
 -37   1   7     1002.87     1059.66     41.42 o
 -35   1   7       67.06       54.18     17.36 o
 -33   1   7        8.26        9.46     15.74 o
 -31   1   7      124.39      152.24     19.00 o
 -29   1   7     2813.58     2588.55     62.50 o
 -27   1   7      198.93      138.64     19.31 o
 -25   1   7       59.30       45.12     13.91 o
 -23   1   7     5262.94     4761.84     98.06 o
 -21   1   7     1613.82     1874.65     43.88 o
 -19   1   7      554.01      663.79     27.19 o
 -17   1   7      336.77      421.36     18.05 o
 -15   1   7       77.65       43.46      9.82 o
 -13   1   7      629.29      721.47     22.33 o
 -11   1   7       46.87       59.06      9.58 o
  -9   1   7    29671.63    30308.71    487.64 o
  -7   1   7      486.66      487.37     16.13 o
  -5   1   7       10.39       -4.05      6.75 o
  -3   1   7      427.32      382.05     14.69 o
  -1   1   7     1066.63     1127.67     27.20 o
   1   1   7     2047.76     2137.82     52.01 o
   3   1   7    11374.33    11520.69    236.91 o
   5   1   7      436.22      618.25     21.25 o
   7   1   7     7160.45     7826.13    139.78 o
   9   1   7     1467.88     1393.94     32.80 o
  11   1   7     3319.02     3113.61     51.61 o
  13   1   7       99.90       63.23      8.42 o
  15   1   7     7936.62     8595.69    145.09 o
  17   1   7      712.61      884.85     25.19 o
  19   1   7     3787.38     3786.13     74.13 o
  21   1   7     6448.66     6328.42    111.11 o
  23   1   7     3308.43     3139.97     61.26 o
  25   1   7      525.29      564.39     22.30 o
  27   1   7     7962.26     7285.51    134.91 o
  29   1   7      760.47      636.05     24.52 o
  31   1   7     1435.16     1235.13     37.51 o
  33   1   7      615.34      561.69     26.18 o
  35   1   7       20.92       28.97     18.66 o
  37   1   7     1736.28     1642.49     59.40 o
  39   1   7      219.00      256.48     40.24 o
  41   1   7      105.66      171.70     37.35 o
  43   1   7     3535.78     3550.18    156.47 o
  45   1   7        0.49       25.21     31.43 o
  47   1   7      499.12      429.83     76.63 o
 -46   2   7     2581.15     2660.83    109.57 o
 -44   2   7       63.69       48.61     31.91 o
 -42   2   7     1034.37      869.61     57.90 o
 -40   2   7      345.88      344.79     39.39 o
 -38   2   7       51.52      111.42     29.68 o
 -36   2   7      690.35      560.50     37.00 o
 -34   2   7     3548.41     3751.37     96.19 o
 -32   2   7      657.23      563.77     32.40 o
 -30   2   7     1282.26     1187.85     50.74 o
 -28   2   7     1082.15     1094.63     39.54 o
 -26   2   7     1462.29     1369.28     43.77 o
 -24   2   7     2926.02     2807.51     68.56 o
 -22   2   7     6409.95     5766.13    120.39 o
 -20   2   7    16911.57    15420.96    293.89 o
 -18   2   7     1938.26     1403.20     37.80 o
 -16   2   7     1017.46      896.52     28.72 o
 -14   2   7      437.78      373.56     21.78 o
 -12   2   7     1371.13     1230.49     35.00 o
 -10   2   7       70.14       78.94     13.98 o
  -8   2   7      780.00      889.60     31.50 o
  -6   2   7     3933.95     4470.57     95.42 o
  -4   2   7      279.44      510.85     21.86 o
  -2   2   7     2215.18     2506.64     61.66 o
   0   2   7      149.09      155.92     19.61 o
   2   2   7       61.50       68.26     20.05 o
   4   2   7     1955.12     2109.96     58.77 o
   6   2   7        9.78        0.50     14.00 o
   8   2   7       82.69       88.66     17.23 o
  10   2   7     4344.16     4257.19    103.21 o
  12   2   7     6805.10     6379.83    146.42 o
  14   2   7    12503.44    11783.83    229.88 o
  16   2   7     1470.75     1311.41     39.70 o
  18   2   7      849.38      752.93     30.00 o
  20   2   7      258.10      205.11     25.63 o
  22   2   7      678.21      693.31     38.67 o
  24   2   7     3576.53     3267.04     84.46 o
  26   2   7     1408.24     1336.81     47.24 o
  28   2   7     1268.26     1293.27     47.38 o
  30   2   7     1907.80     1900.29     77.84 o
  32   2   7       75.14       83.82     20.30 o
  34   2   7       82.81       59.33     21.20 o
  36   2   7     3750.74     3748.74    110.93 o
  38   2   7       84.16      201.60     30.56 o
  40   2   7     1531.57     1498.03     66.96 o
  42   2   7      928.42     1019.19     56.13 o
  44   2   7      382.63      397.64     57.74 o
  46   2   7     3537.20     3363.87    157.78 o
 -43   3   7     1029.91     1168.08     97.99 o
 -41   3   7        1.30      -31.07     31.07 o
 -39   3   7     1709.81     1738.42     66.79 o
 -37   3   7      189.81      232.49     29.54 o
 -35   3   7       21.95       35.24     25.39 o
 -33   3   7      864.99      787.82     39.15 o
 -31   3   7      732.24      668.46     33.47 o
 -29   3   7       37.87       37.26     21.20 o
 -27   3   7       63.86       76.52     21.73 o
 -25   3   7     1087.08     1041.19     45.13 o
 -23   3   7     6311.60     5431.11    173.25 o
 -21   3   7     3212.03     2790.86     78.17 o
 -19   3   7     1254.40     1289.92     48.47 o
 -17   3   7    13033.38    11204.06    287.92 o
 -15   3   7      630.14      716.24     31.69 o
 -13   3   7      204.63      190.68     20.50 o
 -11   3   7      986.96      954.34     34.76 o
  -9   3   7     1982.69     1650.82     44.57 o
  -7   3   7     1145.53     1216.93     37.32 o
  -5   3   7      475.07      495.69     26.40 o
  -3   3   7     2901.19     2622.18     63.84 o
  -1   3   7      148.05      172.74     19.92 o
   1   3   7       13.06      -16.96     16.96 o
   3   3   7      211.32      234.21     27.60 o
   5   3   7     2695.24     2536.10     72.09 o
   7   3   7      724.00      704.13     35.55 o
   9   3   7     1998.72     1555.98     53.20 o
  11   3   7    12126.30    10651.22    236.80 o
  13   3   7      505.65      515.97     39.97 o
  15   3   7     6410.67     6131.16    146.51 o
  17   3   7     2179.57     2073.67     77.48 o
  19   3   7     1433.72     1555.42     62.87 o
  21   3   7     8675.54     8433.12    283.84 o
  23   3   7       28.25        4.44     25.45 o
  25   3   7      124.05       91.54     26.82 o
  27   3   7     1599.87     1518.64     63.73 o
  29   3   7     1034.64     1123.47     56.65 o
  31   3   7     2910.38     2643.66     91.11 o
  33   3   7      246.05      322.72     32.74 o
  35   3   7     1078.24      939.96     49.73 o
  37   3   7     2458.17     2363.35     81.99 o
  39   3   7       48.08       68.16     31.16 o
  41   3   7      867.98      907.06     55.50 o
  43   3   7      200.88      279.47     54.52 o
 -40   4   7      618.14      606.57     66.55 o
 -38   4   7      491.37      518.57     62.60 o
 -36   4   7      267.49      271.39     52.04 o
 -34   4   7      776.62      820.74     92.16 o
 -32   4   7       23.22      -26.31     34.57 o
 -30   4   7      625.65      616.10     44.49 o
 -28   4   7      258.67      226.64     38.47 o
 -26   4   7     1449.62     1464.88     57.27 o
 -24   4   7     2528.61     2177.82     77.63 o
 -22   4   7       21.67       18.07     24.11 o
 -20   4   7     4229.72     3484.87    104.06 o
 -18   4   7     1107.93      969.31     53.73 o
 -16   4   7      530.52      607.50     39.78 o
 -14   4   7     4365.61     3565.61    117.73 o
 -12   4   7     3293.44     2676.99     77.72 o
 -10   4   7     1594.95     1550.45     59.54 o
  -8   4   7     3083.61     2771.87    102.00 o
  -6   4   7      840.92      828.11     43.82 o
  -4   4   7     2768.56     2378.86     72.90 o
  -2   4   7     4987.96     4317.60    112.54 o
   0   4   7       27.01       35.04     21.15 o
   2   4   7     1688.26     1458.73     56.20 o
   4   4   7        8.15       -6.28     21.59 o
   6   4   7     8709.61     7685.71    181.29 o
   8   4   7    11025.33    10300.33    234.21 o
  10   4   7      136.81      136.04     30.35 o
  12   4   7      559.83      496.92     41.29 o
  14   4   7     2951.55     2708.03     90.39 o
  16   4   7       10.99      -11.30     23.08 o
  18   4   7      196.86      200.87     40.65 o
  20   4   7      451.00      402.20     38.33 o
  22   4   7      319.03      298.25     40.11 o
  24   4   7     1363.65     1271.73     61.60 o
  26   4   7      640.23      570.42     50.42 o
  28   4   7        0.21      -10.75     29.28 o
  30   4   7      232.17      217.17     43.10 o
  32   4   7      222.52      191.60     39.91 o
  34   4   7      222.45      183.45     41.10 o
  36   4   7      176.78      148.96     42.78 o
  38   4   7       28.24       31.90     34.98 o
 -33   5   7       32.10       16.98     44.35 o
 -31   5   7       89.81       97.95     44.91 o
 -29   5   7       62.54      127.02     46.61 o
 -27   5   7      205.97      180.63     46.14 o
 -25   5   7      223.65      185.88     46.42 o
 -23   5   7      371.04      320.34     50.03 o
 -21   5   7       76.40       91.35     32.99 o
 -19   5   7      632.37      654.02     50.75 o
 -17   5   7      203.42      213.20     35.98 o
 -15   5   7     1799.43     1612.24    101.15 o
 -13   5   7      918.08      654.22     52.94 o
 -11   5   7     1815.58     1639.57     93.67 o
  -9   5   7     1481.38     1356.26     63.02 o
  -7   5   7     2384.87     2314.19     77.18 o
  -5   5   7     7153.13     6498.22    149.67 o
  -3   5   7       33.27        5.43     25.00 o
  -1   5   7     5273.29     4822.00    146.82 o
   1   5   7     1352.30     1358.58     53.81 o
   3   5   7     1557.35     1495.90     61.52 o
   5   5   7     1646.21     1588.39     63.57 o
   7   5   7      281.44      303.42     33.21 o
   9   5   7     1893.42     1597.88     80.04 o
  11   5   7      719.71      719.49     51.10 o
  13   5   7       22.29      -34.07     34.07 o
  15   5   7       32.97       -3.98     38.06 o
  17   5   7     1780.11     1686.77    100.74 o
  19   5   7     1174.48     1092.05     83.42 o
  21   5   7       64.37       24.76     48.51 o
  23   5   7     1557.41     1382.30     93.40 o
  25   5   7      254.14      172.93     40.85 o
  27   5   7     2184.57     1921.43    127.60 o
  29   5   7       24.86        5.81     33.46 o
  31   5   7      589.13      548.87     56.96 o
  33   5   7      442.65      413.61     53.29 o
 -22   6   7      455.53      369.64     71.95 o
 -20   6   7     1204.33      989.96     98.79 o
 -18   6   7       12.08        8.63     48.07 o
 -16   6   7      212.12      254.79     67.08 o
 -14   6   7       95.38      207.35     59.90 o
 -12   6   7       51.70        7.17     40.55 o
 -10   6   7      376.22      379.00     56.92 o
  -8   6   7      303.30      246.36     43.08 o
  -6   6   7      106.34      100.85     36.71 o
  -4   6   7     1607.96     1403.61     77.76 o
  -2   6   7      449.69      454.38     46.29 o
   0   6   7       33.14       53.29     42.04 o
   2   6   7        8.99      -27.54     32.10 o
   4   6   7      957.18      898.02    114.92 o
   6   6   7       34.87       96.70     45.86 o
   8   6   7     1162.23     1138.28     89.70 o
  10   6   7      253.62      366.74     63.17 o
  12   6   7       59.60      111.34     47.92 o
  14   6   7      117.41      126.38     60.21 o
  16   6   7       48.93      -14.35     41.10 o
  18   6   7       11.62      -35.19     35.19 o
  20   6   7      246.27      262.29     48.87 o
  22   6   7      274.34      245.24     48.31 o
 -48   0   8     1097.41     1165.21     81.46 o
 -46   0   8     1318.27     1330.97    119.40 o
 -44   0   8     1517.90     1455.65     70.35 o
 -42   0   8      320.62      356.02     35.84 o
 -40   0   8        8.23      -19.72     21.37 o
 -38   0   8      741.47      687.33     55.11 o
 -36   0   8        1.23        9.50     25.69 o
 -34   0   8      109.41      165.88     29.40 o
 -32   0   8     1605.16     1719.50    104.13 o
 -30   0   8     4727.89     4105.76    135.17 o
 -28   0   8     7411.86     6774.50    204.48 o
 -26   0   8     3601.93     3086.06     81.29 o
 -24   0   8     3253.98     2802.64     74.40 o
 -22   0   8      952.54     1040.96     38.21 o
 -20   0   8     1530.32     2001.77     56.57 o
 -18   0   8     6323.67     6314.52    144.17 o
 -16   0   8    14777.73    15638.42    335.02 o
 -14   0   8    11178.21    11196.90    243.05 o
 -12   0   8     3263.26     3296.49     79.88 o
 -10   0   8     2428.23     2853.57     70.71 o
  -8   0   8    59290.45    62835.97   1304.47 o
  -6   0   8     4568.96     4278.72     98.52 o
  -4   0   8    47995.35    49656.41   1181.66 o
  -2   0   8     3508.71     4033.73    106.17 o
   0   0   8       26.33      100.19     12.47 o
   2   0   8    12086.76    10881.24    242.37 o
   4   0   8     3278.81     3413.93     82.85 o
   6   0   8     2805.80     3000.86     67.99 o
   8   0   8    10319.05     9192.74    189.12 o
  10   0   8      238.51      338.93     17.04 o
  12   0   8    12063.10    12281.82    274.01 o
  14   0   8       22.03       -4.43     10.56 o
  16   0   8     2397.98     2363.17     63.72 o
  18   0   8     1615.92     1557.76     47.77 o
  20   0   8     8508.03     8747.75    183.64 o
  22   0   8     5320.27     5622.08    123.46 o
  24   0   8    15099.76    15396.12    387.57 o
  26   0   8     3578.77     3373.74    101.19 o
  28   0   8       45.48       30.88     23.61 o
  30   0   8     4333.37     3909.42    130.95 o
  32   0   8      606.22      556.21     61.94 o
  34   0   8      275.45      253.75     38.71 o
  36   0   8      217.03      251.50     31.37 o
  38   0   8     1192.08     1187.91     71.56 o
  40   0   8       34.50       37.00     36.93 o
  42   0   8      634.51      667.77    145.04 o
  44   0   8      429.23      408.47     46.67 o
  46   0   8     1576.62     1593.89    238.99 o
  48   0   8        0.20       36.07     44.60 o
 -47   1   8        3.20      -37.92     37.92 o
 -45   1   8     1567.03     1688.60     66.17 o
 -43   1   8      878.63      854.54     46.09 o
 -41   1   8     1126.14     1189.71     52.79 o
 -39   1   8     1622.05     1575.62     60.76 o
 -37   1   8      356.44      418.03     30.11 o
 -35   1   8     1233.66     1324.24     68.17 o
 -33   1   8     3651.70     3673.73     89.55 o
 -31   1   8     3117.38     3580.37     81.17 o
 -29   1   8     9416.75     8932.79    174.72 o
 -27   1   8      596.13      592.59     26.93 o
 -25   1   8     2173.12     2081.31     52.64 o
 -23   1   8     5064.01     4802.82     93.57 o
 -21   1   8     1617.60     1426.89     37.37 o
 -19   1   8      107.84      123.88     18.08 o
 -17   1   8     1504.50     1437.92     36.09 o
 -15   1   8      989.58      743.78     26.65 o
 -13   1   8     1222.03     1186.54     30.71 o
 -11   1   8    11304.97    10581.09    185.59 o
  -9   1   8     2213.08     1901.91     39.44 o
  -7   1   8     2894.43     2541.43     45.77 o
  -5   1   8        5.63       51.13      8.10 o
  -3   1   8     4915.15     5125.03     83.19 o
  -1   1   8     2701.74     2455.50     43.36 o
   1   1   8      289.66      412.60     14.39 o
   3   1   8      141.38      165.35     11.49 o
   5   1   8    12402.72    11921.81    193.85 o
   7   1   8     2937.81     3036.23     57.51 o
   9   1   8       31.99       32.46      8.92 o
  11   1   8       94.68       58.68      7.88 o
  13   1   8        0.15       -3.05      7.50 o
  15   1   8    13706.33    13901.53    229.75 o
  17   1   8     1128.07     1066.11     29.06 o
  19   1   8      272.87      268.31     21.61 o
  21   1   8     2883.02     2927.91     61.27 o
  23   1   8     7009.55     6915.09    121.61 o
  25   1   8        4.42      -10.96     12.38 o
  27   1   8     3954.23     3826.66     82.94 o
  29   1   8      131.73      120.20     14.77 o
  31   1   8      255.31      278.24     25.24 o
  33   1   8      496.49      492.37     42.07 o
  35   1   8     2075.32     2307.69     93.32 o
  37   1   8     1508.84     1565.56     73.26 o
  39   1   8     2766.81     2956.19    113.77 o
  41   1   8      519.21      457.79     57.89 o
  43   1   8      317.27      353.67     46.73 o
  45   1   8      834.73      796.65     69.75 o
  47   1   8     1467.40     1327.83    178.97 o
 -46   2   8       82.95       33.57     33.33 o
 -44   2   8       90.57      164.49     45.97 o
 -42   2   8      505.00      597.13     50.58 o
 -40   2   8       75.81      119.99     39.84 o
 -38   2   8      157.75      148.95     32.50 o
 -36   2   8      921.73      895.45     46.87 o
 -34   2   8      434.12      429.98     33.36 o
 -32   2   8     1900.99     1816.70     58.19 o
 -30   2   8      247.24      267.77     25.39 o
 -28   2   8      548.01      617.74     32.72 o
 -26   2   8     1289.04     1269.23     45.74 o
 -24   2   8      690.05      644.83     32.43 o
 -22   2   8       33.45       27.59     17.61 o
 -20   2   8       37.42       50.09     17.32 o
 -18   2   8     9200.62     8548.77    195.94 o
 -16   2   8      477.08      486.53     23.39 o
 -14   2   8     2849.38     2675.35     61.98 o
 -12   2   8      372.88      345.34     21.74 o
 -10   2   8      342.42      385.11     24.89 o
  -8   2   8     1852.26     1654.12     44.70 o
  -6   2   8       15.12        0.71     11.98 o
  -4   2   8       27.13       40.53     12.53 o
  -2   2   8      583.96      676.67     29.35 o
   0   2   8       23.34       -9.37     15.40 o
   2   2   8     1415.50     1440.90     51.53 o
   4   2   8     6333.12     6156.07    141.37 o
   6   2   8     3132.57     2943.46     77.01 o
   8   2   8     6715.37     6552.67    150.07 o
  10   2   8      184.83      165.80     16.84 o
  12   2   8       12.94       34.19     13.48 o
  14   2   8      673.63      649.18     27.71 o
  16   2   8      191.24      213.53     19.03 o
  18   2   8     5627.16     5654.42    119.80 o
  20   2   8     3094.47     2930.59     83.52 o
  22   2   8       27.92        3.02     17.20 o
  24   2   8      311.70      278.26     24.65 o
  26   2   8        0.63      -11.57     15.45 o
  28   2   8      213.08      225.52     23.64 o
  30   2   8     1182.85     1193.62     46.94 o
  32   2   8       90.73      107.73     22.37 o
  34   2   8       22.52       35.25     19.72 o
  36   2   8        0.35       20.12     20.20 o
  38   2   8     1038.89     1088.57     56.54 o
  40   2   8      193.77      153.61     30.57 o
  42   2   8     1080.88     1121.63     59.24 o
  44   2   8      287.10      220.99     77.03 o
  46   2   8      257.05      320.24     51.45 o
 -43   3   8       42.80       48.86     38.21 o
 -41   3   8        1.58      -27.64     27.64 o
 -39   3   8      165.96      138.72     30.99 o
 -37   3   8      861.84      905.67     52.41 o
 -35   3   8      267.95      342.80     35.30 o
 -33   3   8      111.72      133.85     24.13 o
 -31   3   8        4.05        8.11     19.32 o
 -29   3   8     3627.30     3278.63     81.44 o
 -27   3   8     1418.53     1457.13     54.97 o
 -25   3   8     1884.23     1716.26     58.52 o
 -23   3   8      525.06      485.71     32.97 o
 -21   3   8      294.51      370.61     29.39 o
 -19   3   8     2560.09     2326.03    116.04 o
 -17   3   8      178.49      191.29     25.41 o
 -15   3   8     1179.49     1098.04     40.45 o
 -13   3   8      105.46       73.06     17.62 o
 -11   3   8      998.20      995.80     34.80 o
  -9   3   8      181.55      155.87     21.61 o
  -7   3   8      133.27      154.31     21.69 o
  -5   3   8       22.41       21.05     19.09 o
  -3   3   8       54.44       43.36     17.83 o
  -1   3   8       45.42       34.94     21.04 o
   1   3   8     1704.32     1607.81     59.55 o
   3   3   8      537.10      507.86     31.35 o
   5   3   8      297.40      256.30     25.91 o
   7   3   8      104.44       77.37     22.09 o
   9   3   8      137.29      124.39     23.05 o
  11   3   8     1147.10     1044.18     44.96 o
  13   3   8     4920.50     4781.65    119.94 o
  15   3   8     3674.60     3301.94     97.18 o
  17   3   8       78.30       48.62     24.78 o
  19   3   8        0.00        5.70     22.92 o
  21   3   8      149.80      100.64     49.79 o
  23   3   8     2388.58     2284.79     80.42 o
  25   3   8       21.96       32.98     24.58 o
  27   3   8      584.14      632.22     44.51 o
  29   3   8        0.82      -21.87     24.34 o
  31   3   8       13.81       19.37     21.60 o
  33   3   8     2622.93     2382.87    115.23 o
  35   3   8       15.74       39.84     24.21 o
  37   3   8       62.75       99.99     27.12 o
  39   3   8       93.56       55.26     26.64 o
  41   3   8      146.64      190.17     34.17 o
  43   3   8     1154.84     1274.85     67.44 o
 -38   4   8      275.51      351.00     57.17 o
 -36   4   8       59.73       67.80     42.59 o
 -34   4   8       23.39        2.17     38.09 o
 -32   4   8        8.15        9.56     28.74 o
 -30   4   8      222.10      204.91     36.24 o
 -28   4   8        3.83       53.59     30.21 o
 -26   4   8     1099.11     1340.51     93.02 o
 -24   4   8      257.26      300.21     34.32 o
 -22   4   8      352.13      305.59     33.50 o
 -20   4   8     1019.27      873.45     51.31 o
 -18   4   8     3036.75     2690.44    171.91 o
 -16   4   8       11.95       -7.48     21.36 o
 -14   4   8        9.75       26.12     23.00 o
 -12   4   8      790.37      665.05     38.21 o
 -10   4   8      520.10      520.16     31.31 o
  -8   4   8        1.89       13.05     21.69 o
  -6   4   8       20.63       64.28     23.24 o
  -4   4   8      931.74      747.27     47.82 o
  -2   4   8       51.07       57.71     25.37 o
   0   4   8      689.83      542.40     39.13 o
   2   4   8      391.88      367.54     32.20 o
   4   4   8       63.28       38.97     23.22 o
   6   4   8       39.10       22.21     23.86 o
   8   4   8      130.19       81.41     24.38 o
  10   4   8     1239.33     1147.20     50.82 o
  12   4   8     2273.97     1890.28     81.08 o
  14   4   8     2163.58     1898.74    107.59 o
  16   4   8      164.19      133.43     30.52 o
  18   4   8      572.67      487.65     40.33 o
  20   4   8      181.77      140.24     30.52 o
  22   4   8       84.72       45.14     30.93 o
  24   4   8      362.19      273.38     47.10 o
  26   4   8       33.70      -27.35     27.35 o
  28   4   8     1196.76     1064.60     66.51 o
  30   4   8       53.84       66.27     33.43 o
  32   4   8      196.26      273.15     43.75 o
  34   4   8       89.90      131.95     38.80 o
  36   4   8       10.85       14.83     35.53 o
  38   4   8        2.61       19.22     34.40 o
 -31   5   8      298.41      337.68     68.78 o
 -29   5   8     1625.59     1464.48     93.88 o
 -27   5   8      172.54      233.87     47.79 o
 -25   5   8      763.88      772.24     86.14 o
 -23   5   8      363.40      328.47     42.38 o
 -21   5   8       12.40       34.34     29.41 o
 -19   5   8       21.80       37.99     29.99 o
 -17   5   8       14.30       -4.18     34.36 o
 -15   5   8       72.96       75.00     36.08 o
 -13   5   8      504.54      406.55     51.22 o
 -11   5   8      574.84      405.29     45.11 o
  -9   5   8      318.39      268.35     49.23 o
  -7   5   8      229.49      206.14     32.23 o
  -5   5   8       45.89       66.28     28.36 o
  -3   5   8      740.94      718.29     41.76 o
  -1   5   8       75.66       94.55     27.65 o
   1   5   8        1.22       18.95     23.73 o
   3   5   8        8.05       -9.65     24.01 o
   5   5   8      318.08      374.62     36.44 o
   7   5   8       47.07        3.79     33.72 o
   9   5   8       10.47       -4.03     35.92 o
  11   5   8      434.82      380.74     65.02 o
  13   5   8      787.42      799.45     71.98 o
  15   5   8      321.48      356.94     56.40 o
  17   5   8       80.95      108.52     44.79 o
  19   5   8      130.12      150.82     46.63 o
  21   5   8     1036.40      953.71     68.45 o
  23   5   8     1034.32     1112.06     71.74 o
  25   5   8      169.84      136.16     40.68 o
  27   5   8      539.49      496.89     54.96 o
  29   5   8     1412.51     1365.38     82.09 o
  31   5   8        0.67       -0.82     34.69 o
 -22   6   8       30.73      146.31     83.99 o
 -20   6   8      200.07      180.66     65.21 o
 -18   6   8      465.62      579.19     82.60 o
 -16   6   8       48.23       54.78     43.79 o
 -14   6   8      173.84       89.06     47.42 o
 -12   6   8      844.54      663.95     69.14 o
 -10   6   8      356.72      316.12     56.34 o
  -8   6   8     2669.56     2223.04     98.45 o
  -6   6   8      140.08      173.82     55.70 o
  -4   6   8      500.18      558.52     55.14 o
  -2   6   8      513.18      606.38     58.41 o
   0   6   8      769.88      782.36     63.10 o
   2   6   8       62.61       73.18     38.40 o
   4   6   8      276.04      261.90     58.42 o
   6   6   8      863.32      847.95     81.09 o
   8   6   8      709.91      691.32     75.38 o
  10   6   8       26.47       12.61     57.33 o
  12   6   8      763.82      806.14     80.47 o
  14   6   8       68.22      108.13     48.95 o
  16   6   8     1009.91      982.96     88.34 o
  18   6   8     1811.75     1575.93     91.75 o
  20   6   8     2633.66     2708.38    132.80 o
 -47   1   9      443.36      409.38     36.82 o
 -45   1   9      347.06      408.05     51.47 o
 -43   1   9      531.39      578.83     39.32 o
 -41   1   9     1385.80     1380.47     57.75 o
 -39   1   9      150.27      157.72     26.60 o
 -37   1   9     2400.25     2231.05     75.24 o
 -35   1   9      215.26      174.87     22.15 o
 -33   1   9      513.35      494.50     28.71 o
 -31   1   9     2542.91     2573.34     64.29 o
 -29   1   9     2662.73     2212.84     56.96 o
 -27   1   9     5377.06     4626.55     98.80 o
 -25   1   9      582.78      566.45     26.30 o
 -23   1   9       19.42       16.23     15.52 o
 -21   1   9     3829.48     3507.89     72.42 o
 -19   1   9      361.99      257.61     17.29 o
 -17   1   9      133.97      107.08     13.46 o
 -15   1   9      171.83      122.02     12.96 o
 -13   1   9       52.25       27.90     10.27 o
 -11   1   9      877.56      943.74     23.99 o
  -9   1   9     2682.88     2504.81     46.37 o
  -7   1   9        0.01       -6.89      7.23 o
  -5   1   9      457.47      414.36     14.69 o
  -3   1   9     1809.74     2340.82     43.13 o
  -1   1   9     2029.51     2489.04     42.58 o
   1   1   9     1415.46     1742.94     35.31 o
   3   1   9     1624.16     1523.83     35.10 o
   5   1   9     1480.38     1313.22     30.74 o
   7   1   9      622.60      850.03     23.65 o
   9   1   9        1.09       -1.96      7.86 o
  11   1   9     3291.38     3178.15     57.37 o
  13   1   9      530.85      524.89     18.38 o
  15   1   9     2146.44     2368.12     48.25 o
  17   1   9     2087.77     1971.35     44.66 o
  19   1   9     4355.40     4391.43     91.87 o
  21   1   9     1423.76     1259.05     36.88 o
  23   1   9     1165.01     1011.13     30.52 o
  25   1   9      157.70       71.24     13.57 o
  27   1   9     1371.20     1253.23     37.53 o
  29   1   9     1642.66     1510.72     46.49 o
  31   1   9       77.86       95.96     14.72 o
  33   1   9      172.00      209.49     30.75 o
  35   1   9      713.83      730.57     49.49 o
  37   1   9      213.14      179.98     33.29 o
  39   1   9      293.48      323.38     46.77 o
  41   1   9        2.60      -20.92     26.18 o
  43   1   9      173.12      208.98     41.55 o
  45   1   9       33.44      112.49     53.46 o
  47   1   9      525.25      537.93    125.74 o
 -46   2   9     1534.69     1700.85    122.46 o
 -44   2   9        9.40      -28.95     30.88 o
 -42   2   9     1821.92     1976.55     90.17 o
 -40   2   9     3012.82     3074.65    118.55 o
 -38   2   9      362.83      432.15     52.31 o
 -36   2   9     1785.98     1675.66     69.77 o
 -34   2   9     2437.89     2344.88     76.75 o
 -32   2   9       39.80       35.23     20.58 o
 -30   2   9     3315.23     3120.45     83.64 o
 -28   2   9      508.09      513.23     30.62 o
 -26   2   9     2610.49     2548.24     70.18 o
 -24   2   9        1.20       -8.09     24.15 o
 -22   2   9     1196.74     1132.63     42.44 o
 -20   2   9     5900.79     5319.41    121.05 o
 -18   2   9      687.20      769.78     30.65 o
 -16   2   9    11264.85    10123.32    197.57 o
 -14   2   9     3743.01     3346.03     75.02 o
 -12   2   9        5.23       48.84     13.74 o
 -10   2   9      974.07      993.50     36.49 o
  -8   2   9      151.42      120.50     14.31 o
  -6   2   9     1248.46     1135.93     32.30 o
  -4   2   9       51.93      136.17     13.58 o
  -2   2   9      351.43      323.69     22.58 o
   0   2   9     1073.44     1017.43     42.75 o
   2   2   9      519.60      415.54     29.06 o
   4   2   9      942.27     1058.77     40.80 o
   6   2   9     1134.63     1134.87     43.03 o
   8   2   9     4209.73     4173.96     83.14 o
  10   2   9        0.85       -6.21     12.54 o
  12   2   9     2772.87     2792.57     67.55 o
  14   2   9     5452.54     5121.05    110.31 o
  16   2   9     1428.42     1334.82     42.31 o
  18   2   9     2731.78     2546.40     64.68 o
  20   2   9     8417.75     7440.30    180.61 o
  22   2   9     4211.27     3934.59    106.82 o
  24   2   9     2220.29     1898.91     58.78 o
  26   2   9     1194.19     1105.88     43.66 o
  28   2   9     1135.23     1159.37     61.35 o
  30   2   9     3501.87     3405.12     90.60 o
  32   2   9      615.93      665.84     37.01 o
  34   2   9      451.71      552.78     37.00 o
  36   2   9     1034.62     1026.92     50.67 o
  38   2   9       59.20       59.78     28.24 o
  40   2   9     5386.45     5245.97    157.03 o
  42   2   9      121.71      140.56     40.63 o
  44   2   9      382.37      432.16     55.47 o
 -43   3   9      229.99      385.65     83.59 o
 -41   3   9     1585.34     1503.27    105.70 o
 -39   3   9     1063.20     1049.82     58.03 o
 -37   3   9     1034.97      988.21     90.57 o
 -35   3   9        0.12       -1.55     24.30 o
 -33   3   9       41.53       39.26     22.67 o
 -31   3   9     3167.24     3270.51     96.00 o
 -29   3   9      569.50      480.70     34.97 o
 -27   3   9      125.23       49.91     24.62 o
 -25   3   9     2757.73     2732.83     87.11 o
 -23   3   9      221.00      290.37     30.95 o
 -21   3   9     1765.50     1680.13     62.28 o
 -19   3   9     1188.12     1248.71     52.93 o
 -17   3   9    26168.36    22239.96    567.87 o
 -15   3   9     5559.47     4992.88    189.24 o
 -13   3   9     2991.22     2631.26     74.74 o
 -11   3   9      441.28      447.76     30.05 o
  -9   3   9     2341.33     2092.57     68.02 o
  -7   3   9     1912.68     1843.15     77.79 o
  -5   3   9       54.88       53.81     18.92 o
  -3   3   9       95.59       70.27     23.33 o
  -1   3   9        8.96      -11.63     20.20 o
   1   3   9     1660.56     1426.17     57.17 o
   3   3   9       42.57       26.68     20.26 o
   5   3   9     1232.67     1134.36     46.75 o
   7   3   9      670.51      636.96     40.98 o
   9   3   9      432.21      353.13     30.44 o
  11   3   9     1361.16     1210.09     49.69 o
  13   3   9        1.08       10.81     22.06 o
  15   3   9     4498.63     4138.79    108.28 o
  17   3   9    14605.31    13182.63    318.78 o
  19   3   9      705.84      833.15     46.94 o
  21   3   9      240.17      185.55     30.16 o
  23   3   9     1557.33     1392.11     69.75 o
  25   3   9      420.99      410.04     44.69 o
  27   3   9      341.39      348.87     37.15 o
  29   3   9      322.12      377.34     38.69 o
  31   3   9      841.35      835.71     59.74 o
  33   3   9     1113.76     1197.47     55.82 o
  35   3   9      206.66      266.56     32.81 o
  37   3   9        1.54       -9.70     22.16 o
  39   3   9      995.62      976.10     54.13 o
  41   3   9      835.62      998.42     72.67 o
 -38   4   9      420.54      374.03     70.52 o
 -36   4   9     2351.72     2029.57    132.24 o
 -34   4   9      733.42      912.60     71.15 o
 -32   4   9     2322.14     2426.57    179.45 o
 -30   4   9       16.62       -4.00     29.88 o
 -28   4   9       11.21       42.43     31.07 o
 -26   4   9       21.99        5.06     29.40 o
 -24   4   9      128.10      102.41     32.14 o
 -22   4   9     1237.04     1049.92     59.28 o
 -20   4   9        5.54      -25.06     25.06 o
 -18   4   9      209.15      142.38     29.45 o
 -16   4   9        0.18        5.77     23.15 o
 -14   4   9     5711.89     4754.43    154.57 o
 -12   4   9     9626.46     8419.03    247.64 o
 -10   4   9      129.86      142.18     28.89 o
  -8   4   9     2042.28     1759.57     67.64 o
  -6   4   9     3269.65     2735.13     89.17 o
  -4   4   9        0.44       18.99     23.90 o
  -2   4   9     8393.59     7720.66    201.28 o
   0   4   9      814.49      744.16     41.48 o
   2   4   9     1699.84     1466.28     60.11 o
   4   4   9     1088.77     1015.72     47.66 o
   6   4   9      336.59      242.57     29.86 o
   8   4   9     2124.49     1843.47    102.26 o
  10   4   9       25.94       74.84     23.83 o
  12   4   9     1733.76     1285.77     61.21 o
  14   4   9     5440.43     5144.99    163.19 o
  16   4   9      299.72      352.61     38.90 o
  18   4   9        6.48      -24.38     24.38 o
  20   4   9     1395.61     1395.87     65.55 o
  22   4   9       86.17       26.62     37.23 o
  24   4   9     1177.41     1138.19     68.73 o
  26   4   9      202.29      246.55     42.39 o
  28   4   9      267.60      325.21     45.32 o
  30   4   9      854.98      870.14     63.26 o
  32   4   9      265.73      279.52     44.97 o
  34   4   9      165.13      217.58     43.07 o
  36   4   9      740.17      863.24     71.42 o
 -31   5   9     1629.88     1508.25     97.92 o
 -29   5   9       64.48       94.00     45.65 o
 -27   5   9     1011.26     1065.85    104.38 o
 -25   5   9      630.87      693.06     56.02 o
 -23   5   9      263.35      276.88     41.61 o
 -21   5   9      477.60      467.07     48.24 o
 -19   5   9      559.65      542.18     58.14 o
 -17   5   9     1887.98     1632.61     94.21 o
 -15   5   9     1768.59     1507.77     88.16 o
 -13   5   9       31.39       13.43     36.72 o
 -11   5   9     4782.01     3914.70    137.68 o
  -9   5   9     1585.72     1395.68     85.66 o
  -7   5   9     1410.92     1326.30     73.33 o
  -5   5   9     1254.22     1230.13     70.81 o
  -3   5   9      286.55      391.51     79.36 o
  -1   5   9      630.52      627.00     53.15 o
   1   5   9     1137.46     1106.36     67.23 o
   3   5   9     1286.19     1238.51     70.84 o
   5   5   9      312.82      353.01     44.26 o
   7   5   9     1109.75     1010.14     73.81 o
   9   5   9     1000.11      831.63     72.56 o
  11   5   9      772.02      612.90     70.16 o
  13   5   9      418.69      364.93     56.21 o
  15   5   9       12.46      -22.03     42.01 o
  17   5   9     1173.46     1207.92    104.50 o
  19   5   9      132.68       79.73     43.68 o
  21   5   9      148.82      176.13     48.92 o
  23   5   9      153.61      172.39     41.70 o
  25   5   9        9.65       27.21     35.59 o
  27   5   9      137.30      161.25     44.28 o
  29   5   9      151.52      156.37     43.95 o
 -20   6   9      117.51      107.87     76.40 o
 -18   6   9      487.25      401.07     61.70 o
 -16   6   9        6.05       39.94     43.43 o
 -14   6   9      550.20      445.77     62.33 o
 -12   6   9     1386.39     1176.73     86.89 o
 -10   6   9        0.26       11.59     77.11 o
  -8   6   9       76.72       55.95     41.17 o
  -6   6   9      278.46      338.16     55.11 o
  -4   6   9      159.80      195.14     48.82 o
  -2   6   9      350.43      267.58     47.60 o
   0   6   9      306.04      347.81     49.58 o
   2   6   9      142.07      138.42     42.80 o
   4   6   9     2593.38     2337.45    124.92 o
   6   6   9      954.27     1007.24     85.78 o
   8   6   9        7.42      -31.07     48.52 o
  10   6   9      277.08      426.44     67.74 o
  12   6   9      164.44      117.24     52.63 o
  14   6   9        8.47       38.93     45.70 o
  16   6   9       25.28      -11.48     49.87 o
  18   6   9       84.69       41.22     48.73 o
 -46   0  10      992.26     1053.07     78.09 o
 -44   0  10     2024.60     2095.91     83.44 o
 -42   0  10      456.45      387.19     37.33 o
 -40   0  10     2753.06     2940.77    103.05 o
 -38   0  10     4051.12     3795.10    124.01 o
 -36   0  10     1859.55     1939.52     75.82 o
 -34   0  10     1790.34     1798.81     64.95 o
 -32   0  10     1128.81     1007.22     48.58 o
 -30   0  10     1053.69     1084.67     46.68 o
 -28   0  10       33.08       -4.52     17.83 o
 -26   0  10     3053.20     2393.40     68.87 o
 -24   0  10      358.76      264.69     33.00 o
 -22   0  10     5338.28     5305.51    126.29 o
 -20   0  10       41.72       69.50     17.02 o
 -18   0  10      132.14      118.20     30.91 o
 -16   0  10     3147.95     3158.80     80.63 o
 -14   0  10     1922.85     1693.15     50.22 o
 -12   0  10      275.57      242.06     18.94 o
 -10   0  10      148.03      131.94     22.30 o
  -8   0  10     5080.29     4883.88    104.96 o
  -6   0  10     5037.03     4833.17    116.45 o
  -4   0  10      157.91      171.59     16.62 o
  -2   0  10     4306.45     3768.61     93.07 o
   0   0  10     3110.21     3121.72     79.37 o
   2   0  10     4926.30     4167.18    101.57 o
   4   0  10     2586.64     2495.72     66.03 o
   6   0  10     3272.68     3679.33     83.77 o
   8   0  10    50980.50    49848.12    986.60 o
  10   0  10       12.35        4.67     11.04 o
  12   0  10       77.30      131.46     14.56 o
  14   0  10     4016.16     4004.21    100.02 o
  16   0  10     1110.81      890.40     35.03 o
  18   0  10       10.74       19.99     17.87 o
  20   0  10      131.06       80.21     19.21 o
  22   0  10     1697.49     1651.73     59.68 o
  24   0  10     4551.88     4857.99    136.87 o
  26   0  10     1608.51     1368.84     54.57 o
  28   0  10     7077.12     7007.84    218.67 o
  30   0  10     1417.94     1273.97     70.98 o
  32   0  10     5861.82     5476.99    212.27 o
  34   0  10      376.10      310.64     39.11 o
  36   0  10      530.29      594.86    100.04 o
  38   0  10      387.66      479.87     46.39 o
  40   0  10      215.88      127.75     51.80 o
  42   0  10     1250.17     1186.44     74.34 o
  44   0  10       97.75       22.66     30.80 o
  46   0  10       40.62       38.08     71.97 o
 -45   1  10      313.94      347.15     34.80 o
 -43   1  10      340.85      295.28     34.91 o
 -41   1  10      551.93      459.30     35.84 o
 -39   1  10     1178.48     1126.21     51.78 o
 -37   1  10      990.48     1015.33     61.70 o
 -35   1  10        0.04        5.76     18.83 o
 -33   1  10        7.61       -7.80     17.07 o
 -31   1  10      163.50      242.55     21.76 o
 -29   1  10      493.89      542.47     27.35 o
 -27   1  10      414.13      360.32     23.41 o
 -25   1  10     2496.92     2413.44     60.02 o
 -23   1  10      229.17      265.00     19.32 o
 -21   1  10     2767.27     2607.84     58.42 o
 -19   1  10     1411.19     1331.13     37.01 o
 -17   1  10     1991.94     1895.77     41.99 o
 -15   1  10    12587.97    11062.02    182.69 o
 -13   1  10     2000.18     1793.21     39.30 o
 -11   1  10      664.16      625.68     19.88 o
  -9   1  10       11.74       -3.90      8.53 o
  -7   1  10      681.34      602.97     20.45 o
  -5   1  10    11581.63    10722.07    168.17 o
  -3   1  10     1682.74     1763.57     35.46 o
  -1   1  10      176.42       96.57     10.14 o
   1   1  10    11459.48    10484.92    155.94 o
   3   1  10     1248.82     1295.14     28.57 o
   5   1  10    17489.44    16555.08    274.59 o
   7   1  10        7.56       28.29      9.31 o
   9   1  10      206.65      135.98     12.22 o
  11   1  10     8707.11     8440.56    145.93 o
  13   1  10       17.22       16.40      9.91 o
  15   1  10      628.21      674.76     22.91 o
  17   1  10     3720.87     3625.34     73.86 o
  19   1  10     2012.56     1789.47     46.62 o
  21   1  10     1139.96     1255.92     45.28 o
  23   1  10     1376.12     1310.45     38.83 o
  25   1  10      274.91      326.13     20.84 o
  27   1  10     1986.89     2038.70     52.12 o
  29   1  10     2024.82     1991.34     55.18 o
  31   1  10      179.33      194.80     26.85 o
  33   1  10      258.62      227.52     32.55 o
  35   1  10     1077.33     1116.69     61.89 o
  37   1  10       45.55       80.52     30.49 o
  39   1  10     1040.71      977.44     70.14 o
  41   1  10      694.91      675.75     60.09 o
  43   1  10      561.95      609.19     60.08 o
  45   1  10      350.66      420.79     48.44 o
 -44   2  10      765.10      679.67    119.97 o
 -42   2  10      165.84      223.60     63.05 o
 -40   2  10      855.23      671.39     80.33 o
 -38   2  10       49.68       -2.52     27.32 o
 -36   2  10      576.08      681.27     72.58 o
 -34   2  10      664.98      717.71     42.13 o
 -32   2  10       65.59       59.83     35.66 o
 -30   2  10      255.35      222.96     28.90 o
 -28   2  10      910.59      900.54     60.97 o
 -26   2  10      525.59      515.13     41.71 o
 -24   2  10     4584.82     4285.11    104.01 o
 -22   2  10      778.39      734.82     35.12 o
 -20   2  10    18039.86    16535.97    382.84 o
 -18   2  10     4175.98     3774.82     85.76 o
 -16   2  10     1301.11     1039.76     36.48 o
 -14   2  10     2260.72     2164.66     55.47 o
 -12   2  10     2709.06     2339.28     54.91 o
 -10   2  10      606.14      540.19     32.24 o
  -8   2  10     4233.19     3379.96     71.07 o
  -6   2  10       79.70       65.88     15.47 o
  -4   2  10      838.47      679.31     28.07 o
  -2   2  10      826.52      900.86     31.74 o
   0   2  10     1682.74     1419.58     45.91 o
   2   2  10       89.95       43.62     12.92 o
   4   2  10      131.95       70.70     13.98 o
   6   2  10     4104.43     3762.91     77.34 o
   8   2  10      541.78      583.05     24.30 o
  10   2  10     2149.54     1989.46     48.85 o
  12   2  10     1937.32     1785.75     50.65 o
  14   2  10      481.19      374.06     23.97 o
  16   2  10     5293.13     5124.65    111.86 o
  18   2  10     3289.71     3249.29     78.20 o
  20   2  10     2948.25     2779.37     75.65 o
  22   2  10       39.47       66.41     20.63 o
  24   2  10      371.75      414.15     31.07 o
  26   2  10      897.95      927.67     40.84 o
  28   2  10       99.31       84.06     22.29 o
  30   2  10      192.43      249.51     26.60 o
  32   2  10     1366.91     1349.03     52.56 o
  34   2  10      209.97      240.14     27.44 o
  36   2  10      551.06      556.10     40.36 o
  38   2  10       14.78       31.20     28.12 o
  40   2  10       49.98       58.84     71.97 o
  42   2  10     3065.27     3086.13    147.09 o
  44   2  10        3.76      155.01     89.37 o
 -41   3  10       38.72       86.94     35.68 o
 -39   3  10      451.24      555.25     45.70 o
 -37   3  10      394.97      415.25     40.38 o
 -35   3  10     1171.89     1232.63     65.36 o
 -33   3  10      144.39      114.41     26.79 o
 -31   3  10      923.58      855.36     45.12 o
 -29   3  10       11.80      -17.51     22.81 o
 -27   3  10      861.02      897.61     44.91 o
 -25   3  10      274.78      266.65     36.22 o
 -23   3  10      808.78      801.87     50.72 o
 -21   3  10      836.69      873.55     51.55 o
 -19   3  10     5734.19     5021.84    151.14 o
 -17   3  10     1543.11     1498.08     71.87 o
 -15   3  10     2077.22     1792.40    115.36 o
 -13   3  10     1721.83     1529.95     54.12 o
 -11   3  10       36.42       19.60     25.43 o
  -9   3  10     5220.09     4668.82    115.95 o
  -7   3  10       20.83       54.50     20.63 o
  -5   3  10      195.25       94.03     25.63 o
  -3   3  10     1175.49     1161.63     52.05 o
  -1   3  10      154.18      109.70     25.74 o
   1   3  10     1161.49     1124.79     56.24 o
   3   3  10        0.33        9.84     19.89 o
   5   3  10      402.67      511.97     34.79 o
   7   3  10      181.31       82.51     23.90 o
   9   3  10       32.13        4.79     21.29 o
  11   3  10       13.01       10.68     21.90 o
  13   3  10     4264.81     4177.47    110.30 o
  15   3  10     1255.89     1064.79     47.89 o
  17   3  10      724.71      609.19     42.14 o
  19   3  10       94.43       75.25     25.30 o
  21   3  10        5.90       20.36     23.85 o
  23   3  10      523.22      471.69     45.24 o
  25   3  10      371.97      312.25     40.44 o
  27   3  10      187.29      185.31     32.72 o
  29   3  10      518.02      451.36     37.57 o
  31   3  10       72.77       91.81     29.05 o
  33   3  10      460.90      559.39     40.90 o
  35   3  10        2.65       -5.74     26.55 o
  37   3  10      847.63     1009.97     59.88 o
  39   3  10      441.85      496.37     42.50 o
  41   3  10        0.14      -36.33     36.33 o
 -36   4  10       77.27      174.87     46.12 o
 -34   4  10     1470.95     1388.93    106.69 o
 -32   4  10     3916.45     3627.01    152.45 o
 -30   4  10      184.60      183.29     44.17 o
 -28   4  10      781.07      636.61     68.00 o
 -26   4  10        6.44       65.25     39.46 o
 -24   4  10        0.49       61.90     35.42 o
 -22   4  10     1286.09     1265.10     76.47 o
 -20   4  10      449.04      357.83     46.32 o
 -18   4  10      163.96      132.74     31.96 o
 -16   4  10      658.89      678.53     54.75 o
 -14   4  10      658.94      607.08     45.22 o
 -12   4  10     2608.58     2249.80     89.33 o
 -10   4  10      964.81      981.57     51.27 o
  -8   4  10      143.42      128.51     28.39 o
  -6   4  10       56.53       59.24     25.70 o
  -4   4  10      579.33      492.53     38.91 o
  -2   4  10     1490.30     1415.31     75.91 o
   0   4  10      858.29      890.21     45.74 o
   2   4  10      552.88      555.27     37.40 o
   4   4  10      128.96      107.15     25.52 o
   6   4  10      106.93       78.04     28.42 o
   8   4  10       91.67      145.33     35.45 o
  10   4  10     1220.24     1096.18     54.41 o
  12   4  10      100.76       71.87     27.16 o
  14   4  10      506.41      382.33     39.42 o
  16   4  10        0.84        3.29     26.01 o
  18   4  10     2021.41     1802.25     75.37 o
  20   4  10      959.26      912.45     73.69 o
  22   4  10      164.33      116.48     43.81 o
  24   4  10      283.33      354.92     67.29 o
  26   4  10        1.47       32.37     45.39 o
  28   4  10      130.24       83.74     35.98 o
  30   4  10       12.28      -29.42     29.42 o
  32   4  10        6.75       -6.85     34.01 o
  34   4  10      268.24      245.08     69.08 o
  36   4  10      773.08      838.52     68.00 o
 -29   5  10       55.29      133.51     45.15 o
 -27   5  10       96.27       46.13     41.06 o
 -25   5  10     1238.73     1237.17    102.87 o
 -23   5  10      366.23      484.80     55.82 o
 -21   5  10      571.71      576.88     73.82 o
 -19   5  10      121.34      234.90     63.11 o
 -17   5  10       64.27       41.35     44.73 o
 -15   5  10      156.04      143.45     50.52 o
 -13   5  10        3.90        0.97     42.32 o
 -11   5  10      848.67      686.67     64.66 o
  -9   5  10       11.54      -18.53     35.04 o
  -7   5  10      334.24      362.62     46.27 o
  -5   5  10      453.92      393.21     46.77 o
  -3   5  10     1722.87     1585.77     81.75 o
  -1   5  10      596.20      406.91     47.43 o
   1   5  10       53.18      111.03     34.83 o
   3   5  10      123.70      109.43     35.72 o
   5   5  10        9.59       -8.99     30.13 o
   7   5  10        0.16       -6.58     30.10 o
   9   5  10       31.06       20.51     38.44 o
  11   5  10      493.54      522.35     65.12 o
  13   5  10      931.48     1014.31     81.92 o
  15   5  10       92.21      165.36     47.93 o
  17   5  10      383.50      392.62     85.05 o
  19   5  10      294.71      211.47     53.26 o
  21   5  10       43.60      117.91     47.65 o
  23   5  10     1182.05     1238.76     78.10 o
  25   5  10       12.19      -20.91     33.56 o
  27   5  10      746.19      772.61     82.19 o
  29   5  10     1568.77     1605.91    131.84 o
 -16   6  10        0.71       34.15     55.04 o
 -14   6  10        9.61       -2.62     52.93 o
 -12   6  10      261.30      223.26     66.76 o
 -10   6  10      452.62      476.61     76.52 o
  -8   6  10      898.03      919.38     77.51 o
  -6   6  10       28.41       52.80     45.71 o
  -4   6  10       60.15       49.98     43.07 o
  -2   6  10      325.29      391.02     58.19 o
   0   6  10      857.94      822.52     66.92 o
   2   6  10       35.23       67.39     40.05 o
   4   6  10      589.75      548.69     70.62 o
   6   6  10      571.74      619.68     75.01 o
   8   6  10     1541.89     1527.69    139.19 o
  10   6  10       79.81      139.92     54.89 o
  12   6  10       39.90       -2.30     49.94 o
  14   6  10        8.46       -2.57     46.74 o
  16   6  10      539.78      522.65     73.20 o
 -45   1  11        1.72       12.69     25.13 o
 -43   1  11       87.82       84.83     22.87 o
 -41   1  11      516.30      513.24     33.30 o
 -39   1  11      317.38      302.76     27.42 o
 -37   1  11     1530.60     1515.63     60.37 o
 -35   1  11      185.32      173.00     26.47 o
 -33   1  11      206.27      165.21     23.53 o
 -31   1  11      167.66      196.08     21.39 o
 -29   1  11       79.62       37.07     16.86 o
 -27   1  11      658.92      585.81     25.60 o
 -25   1  11     1492.32     1419.63     39.07 o
 -23   1  11      185.57      208.52     21.01 o
 -21   1  11      772.67      809.66     27.32 o
 -19   1  11      509.18      542.04     22.26 o
 -17   1  11       12.71        9.99     13.22 o
 -15   1  11      505.29      592.32     22.01 o
 -13   1  11      333.71      258.19     17.19 o
 -11   1  11     2230.56     1998.08     41.27 o
  -9   1  11       11.93        2.09      9.47 o
  -7   1  11      242.26      234.51     13.88 o
  -5   1  11     3167.37     2984.16     54.63 o
  -3   1  11       15.09       10.75      8.82 o
  -1   1  11      252.55      175.39     12.26 o
   1   1  11      294.81      280.41     13.85 o
   3   1  11     3145.83     3008.05     57.89 o
   5   1  11     1366.02     1447.85     32.78 o
   7   1  11      491.21      640.15     22.82 o
   9   1  11     1329.82     1579.80     37.36 o
  11   1  11       96.66       71.53     11.74 o
  13   1  11      517.28      449.49     19.28 o
  15   1  11     2427.53     2056.65     45.99 o
  17   1  11      693.65      628.39     23.27 o
  19   1  11     3062.00     2853.28     62.76 o
  21   1  11     2303.09     2224.46     52.68 o
  23   1  11     3850.42     3625.64     76.82 o
  25   1  11     1756.74     1533.29     41.48 o
  27   1  11     1857.55     1575.13     55.08 o
  29   1  11     3153.06     3033.35     82.06 o
  31   1  11     1420.31     1535.52     64.58 o
  33   1  11     1732.02     1818.74     96.65 o
  35   1  11       13.97      -20.24     20.24 o
  37   1  11        1.14       -0.99     25.01 o
  39   1  11       94.06       55.70     28.24 o
  41   1  11      730.33      698.15     55.53 o
  43   1  11      385.84      452.04     49.18 o
 -42   2  11     1256.40     1296.19     81.16 o
 -40   2  11      655.11      675.99     54.92 o
 -38   2  11     1658.39     1577.43     78.96 o
 -36   2  11       38.60       59.75     27.21 o
 -34   2  11      598.15      586.37     39.99 o
 -32   2  11     1003.55     1096.47     51.00 o
 -30   2  11      693.43      670.28     40.60 o
 -28   2  11      778.92      822.47     56.46 o
 -26   2  11     1130.13     1193.11     46.74 o
 -24   2  11      997.11      897.42     39.36 o
 -22   2  11     2332.65     2289.35     65.68 o
 -20   2  11     2781.87     2528.17     69.55 o
 -18   2  11     3442.33     3249.69     77.78 o
 -16   2  11       79.06       91.04     18.45 o
 -14   2  11     6262.76     5564.63    116.79 o
 -12   2  11     2153.69     1768.32     50.44 o
 -10   2  11     1855.37     1843.26     50.96 o
  -8   2  11      392.73      359.78     23.36 o
  -6   2  11      428.24      420.25     24.23 o
  -4   2  11      600.41      549.39     26.77 o
  -2   2  11     1809.74     1497.76     50.25 o
   0   2  11     1274.82     1164.16     36.69 o
   2   2  11      711.98      643.84     27.33 o
   4   2  11        1.58        1.78     13.15 o
   6   2  11      313.09      260.75     21.68 o
   8   2  11        4.77        6.00     13.63 o
  10   2  11     6015.15     5686.15    121.79 o
  12   2  11     1074.52     1010.77     37.64 o
  14   2  11        2.47      -21.49     21.49 o
  16   2  11        1.93       -9.48     19.39 o
  18   2  11      172.59      170.15     21.14 o
  20   2  11    20925.93    19551.52    404.33 o
  22   2  11     5932.59     5616.31    144.32 o
  24   2  11        0.11       -7.75     17.16 o
  26   2  11     1173.75     1128.48     47.44 o
  28   2  11     2472.05     2354.49     70.75 o
  30   2  11      673.80      624.46     43.35 o
  32   2  11      157.20      117.12     23.90 o
  34   2  11      764.71      897.09     48.34 o
  36   2  11      212.40      254.35     40.96 o
  38   2  11      173.80      100.05     38.00 o
  40   2  11       86.18      131.74     41.99 o
  42   2  11        4.03        2.59     31.08 o
 -39   3  11     1158.98     1289.52     66.62 o
 -37   3  11     2893.68     2885.86    103.63 o
 -35   3  11        5.84       -4.21     31.03 o
 -33   3  11      118.38       99.75     31.16 o
 -31   3  11     1890.12     1868.10     75.34 o
 -29   3  11     1575.59     1497.21     65.91 o
 -27   3  11     4436.99     3946.11    122.42 o
 -25   3  11      345.97      338.30     42.71 o
 -23   3  11       56.51       81.67     32.87 o
 -21   3  11     1043.94      937.21     54.64 o
 -19   3  11     1274.05     1242.21     61.62 o
 -17   3  11     3423.64     2762.18     96.95 o
 -15   3  11     1342.73     1206.95     55.90 o
 -13   3  11       21.51        9.47     20.02 o
 -11   3  11      240.40      213.57     25.91 o
  -9   3  11     1440.03     1415.50     52.51 o
  -7   3  11     5562.66     5080.71    139.95 o
  -5   3  11     9871.36     8599.51    217.90 o
  -3   3  11     3265.09     2729.78     88.16 o
  -1   3  11       94.94      125.65     27.93 o
   1   3  11     2636.85     2538.89     84.48 o
   3   3  11     4207.56     3870.31    103.76 o
   5   3  11     2013.90     1784.43     61.93 o
   7   3  11     1682.12     1602.59     59.50 o
   9   3  11     1208.61     1056.63     47.94 o
  11   3  11     1237.65     1094.17     48.83 o
  13   3  11     2023.72     1800.45     63.19 o
  15   3  11      717.94      577.29     46.07 o
  17   3  11    12984.37    11851.45    291.57 o
  19   3  11      250.87      194.25     31.27 o
  21   3  11     2443.48     2126.46     78.93 o
  23   3  11     1855.36     1620.97     77.37 o
  25   3  11     2272.03     2313.65     97.05 o
  27   3  11       45.56       -5.95     31.19 o
  29   3  11       24.33      -10.95     22.71 o
  31   3  11     1651.07     1568.43     65.60 o
  33   3  11       65.08      105.82     27.42 o
  35   3  11      372.24      324.23     36.76 o
  37   3  11      796.37      968.34     67.30 o
  39   3  11      110.29      187.03     34.08 o
 -34   4  11      903.99      840.05     69.87 o
 -32   4  11       96.30       73.66     40.35 o
 -30   4  11      182.65      156.36     43.11 o
 -28   4  11     2378.27     2320.39    109.27 o
 -26   4  11     1854.29     1649.05    122.70 o
 -24   4  11     7638.96     6640.57    272.15 o
 -22   4  11     3498.54     3327.69    150.77 o
 -20   4  11       46.24      127.35     57.52 o
 -18   4  11      663.67      673.04     57.27 o
 -16   4  11       73.63       37.25     53.86 o
 -14   4  11     1535.65     1414.21     96.19 o
 -12   4  11     1478.17     1171.86     64.21 o
 -10   4  11      359.13      369.97     37.49 o
  -8   4  11     9282.62     8037.56    210.70 o
  -6   4  11     5961.85     5095.92    145.02 o
  -4   4  11        4.53       37.72     26.57 o
  -2   4  11     4448.35     3788.13    116.30 o
   0   4  11      608.88      719.44     42.79 o
   2   4  11     4901.51     4511.22    126.62 o
   4   4  11      226.18      190.37     29.91 o
   6   4  11      187.62      222.23     30.55 o
   8   4  11      317.59      395.48     46.44 o
  10   4  11      365.18      425.28     37.01 o
  12   4  11      238.40      205.76     34.83 o
  14   4  11     1662.54     1475.64     67.91 o
  16   4  11      984.77      938.94     73.83 o
  18   4  11        0.31       17.90     36.87 o
  20   4  11     1206.27     1032.83     79.66 o
  22   4  11      195.51      243.76    103.98 o
  24   4  11     1462.72     1434.40    109.49 o
  26   4  11     1115.14     1151.55     87.37 o
  28   4  11      442.78      387.31     50.08 o
  30   4  11       44.87       50.06     36.55 o
  32   4  11     1421.88     1432.72     91.89 o
  34   4  11       11.92        3.58     36.18 o
 -27   5  11      616.76      589.76     64.40 o
 -25   5  11      697.58      718.50     81.71 o
 -23   5  11        5.20       49.19     45.17 o
 -21   5  11       28.86       30.40     45.55 o
 -19   5  11     1399.00     1275.40    103.46 o
 -17   5  11        1.53        9.50     42.34 o
 -15   5  11      246.79      199.98     75.29 o
 -13   5  11      151.92      140.84     71.57 o
 -11   5  11      294.08      282.78     50.17 o
  -9   5  11     6080.49     5054.86    194.71 o
  -7   5  11      406.87      366.03     49.90 o
  -5   5  11      530.02      616.84     95.61 o
  -3   5  11     3551.79     3159.52    120.85 o
  -1   5  11      437.05      497.98     51.80 o
   1   5  11     1504.73     1139.77     71.11 o
   3   5  11       50.45       70.58     36.41 o
   5   5  11      502.97      501.33     53.36 o
   7   5  11     3340.93     3135.86    155.77 o
   9   5  11      512.65      449.56     71.25 o
  11   5  11      524.95      415.61     60.29 o
  13   5  11       58.89       31.36     42.65 o
  15   5  11       84.54       43.61     40.79 o
  17   5  11     1020.99      957.71    153.04 o
  19   5  11       71.68       13.06     42.13 o
  21   5  11      117.80       88.72     46.42 o
  23   5  11     1267.07     1048.48     88.41 o
  25   5  11     1247.12     1340.79     84.56 o
  27   5  11      359.95      372.34     54.49 o
 -14   6  11       71.31      163.58     82.09 o
 -12   6  11      170.70      163.49    104.55 o
 -10   6  11        0.35        8.65     43.74 o
  -8   6  11      177.75      295.55     56.25 o
  -6   6  11        1.86       20.56     41.17 o
  -4   6  11        2.13        6.22     39.66 o
  -2   6  11       11.27       13.28     37.62 o
   0   6  11       71.42       22.57     37.93 o
   2   6  11      170.09      260.66     49.25 o
   4   6  11      814.27      599.77     73.64 o
   6   6  11       46.77       30.33     47.26 o
   8   6  11      232.91      200.24     58.62 o
  10   6  11      214.20      168.60     59.05 o
  12   6  11      102.08      114.53     57.58 o
 -44   0  12     1554.33     1846.73    103.76 o
 -42   0  12      905.35     1120.18     58.54 o
 -40   0  12      498.05      488.01     39.95 o
 -38   0  12     1469.97     1504.70     66.56 o
 -36   0  12      279.31      278.91     32.50 o
 -34   0  12      142.75      146.62     27.53 o
 -32   0  12     5338.71     4924.79    135.68 o
 -30   0  12     1352.41     1355.80     81.94 o
 -28   0  12       18.87       34.24     18.60 o
 -26   0  12      442.25      280.89     24.98 o
 -24   0  12     1838.33     1859.14     58.68 o
 -22   0  12     1940.24     2045.55     71.34 o
 -20   0  12      272.01      347.59     25.69 o
 -18   0  12      185.55      154.14     20.91 o
 -16   0  12      435.26      511.36     28.55 o
 -14   0  12      759.83      878.98    130.57 o
 -12   0  12    15287.70    14660.27    364.45 o
 -10   0  12     5770.31     5791.57    154.71 o
  -8   0  12    10865.14    11041.74    278.10 o
  -6   0  12     6139.31     5417.66    144.78 o
  -4   0  12      255.40      300.76     27.88 o
  -2   0  12    10549.14    10181.71    241.86 o
   0   0  12     4863.01     4386.51    108.86 o
   2   0  12     1897.08     2067.13     95.70 o
   4   0  12    16267.29    14721.78    300.19 o
   6   0  12        3.12        7.10     12.91 o
   8   0  12     4893.48     4754.81    106.93 o
  10   0  12      202.47      180.84     17.53 o
  12   0  12       52.80      122.49     16.66 o
  14   0  12     8143.07     7812.93    238.51 o
  16   0  12     2471.70     2383.58     89.35 o
  18   0  12     1084.04     1128.32     55.21 o
  20   0  12     1268.79     1245.22     59.54 o
  22   0  12     3720.84     3445.54    120.39 o
  24   0  12       76.72      101.55     23.86 o
  26   0  12      590.64      457.95     38.37 o
  28   0  12        1.39      -19.73     19.73 o
  30   0  12      554.76      550.95     48.19 o
  32   0  12     2118.33     2204.77    105.06 o
  34   0  12      281.17      229.91     40.49 o
  36   0  12        2.01        4.24     45.87 o
  38   0  12        4.23       24.81     28.38 o
  40   0  12     1023.51      886.66     64.23 o
  42   0  12       53.13       42.48     56.23 o
  44   0  12       84.00      336.74    108.03 o
 -43   1  12      679.50      643.14     37.42 o
 -41   1  12      146.56      185.95     25.38 o
 -39   1  12      119.49      116.12     27.80 o
 -37   1  12      948.05      935.25     41.52 o
 -35   1  12     3782.11     3719.98     96.92 o
 -33   1  12      455.86      392.29     28.40 o
 -31   1  12      530.14      487.82     31.99 o
 -29   1  12     3598.25     3473.44     74.89 o
 -27   1  12      828.12      900.88     31.92 o
 -25   1  12     1385.45     1498.99     41.42 o
 -23   1  12     1563.97     1346.56     36.67 o
 -21   1  12      284.26      260.82     18.05 o
 -19   1  12       99.60       59.73     13.77 o
 -17   1  12      563.58      554.69     23.22 o
 -15   1  12     5682.11     5410.99     97.31 o
 -13   1  12     1759.12     1657.70     39.46 o
 -11   1  12     5576.67     4901.47     84.55 o
  -9   1  12       54.73       27.33     10.38 o
  -7   1  12      769.66      899.71     38.92 o
  -5   1  12     7746.13     7542.46    122.77 o
  -3   1  12      221.29      227.04     15.21 o
  -1   1  12      661.07      586.76     21.25 o
   1   1  12      266.68      265.25     21.96 o
   3   1  12     4027.04     4102.58     81.37 o
   5   1  12       72.10       64.16     16.90 o
   7   1  12      573.32      597.14     24.26 o
   9   1  12     4155.85     3969.01     76.21 o
  11   1  12     6752.11     6941.20    123.88 o
  13   1  12     4701.44     4702.66     88.29 o
  15   1  12      838.00      772.50     26.28 o
  17   1  12     2702.51     2713.45     57.72 o
  19   1  12     2071.70     1880.95     47.36 o
  21   1  12      258.43      306.16     20.76 o
  23   1  12     1437.79     1361.26     38.82 o
  25   1  12     1832.27     1715.04     50.73 o
  27   1  12        1.82       -7.94     15.74 o
  29   1  12      655.95      579.94     42.09 o
  31   1  12      260.72      302.10     36.19 o
  33   1  12      172.78      146.20     31.00 o
  35   1  12      741.95      813.05     56.97 o
  37   1  12      907.68      807.95     59.42 o
  39   1  12      397.87      473.07     49.29 o
  41   1  12       19.45       -1.83     29.39 o
  43   1  12        0.05      -27.65     27.65 o
 -42   2  12      856.59      819.74     62.72 o
 -40   2  12      439.08      370.51     83.30 o
 -38   2  12       79.94       19.54     32.43 o
 -36   2  12       45.90       31.34     30.29 o
 -34   2  12       30.04       38.01     27.44 o
 -32   2  12      777.83      726.26     43.36 o
 -30   2  12      281.53      297.97     33.75 o
 -28   2  12     1717.06     1627.63     56.51 o
 -26   2  12        0.31      -10.38     18.82 o
 -24   2  12      290.82      302.29     35.57 o
 -22   2  12      120.22      172.63     25.27 o
 -20   2  12     1564.89     1348.32     52.70 o
 -18   2  12      519.90      493.10     30.48 o
 -16   2  12       56.16        5.62     18.51 o
 -14   2  12     2299.51     2295.63     65.57 o
 -12   2  12     6671.89     6605.34    138.90 o
 -10   2  12     6727.58     6206.61    141.89 o
  -8   2  12     1960.31     1809.28     51.55 o
  -6   2  12      719.08      634.11     29.91 o
  -4   2  12      347.93      309.58     20.38 o
  -2   2  12     2992.27     2833.01     67.49 o
   0   2  12        7.32        0.59     17.25 o
   2   2  12       28.23        8.87     15.32 o
   4   2  12       53.01       51.01     16.19 o
   6   2  12     1997.60     2018.97     51.25 o
   8   2  12       12.23       -1.37     16.66 o
  10   2  12     4285.51     4157.92     95.30 o
  12   2  12      133.58      100.76     19.51 o
  14   2  12     2843.09     2453.86     64.95 o
  16   2  12      232.83      250.75     24.03 o
  18   2  12     1016.08     1019.94     50.76 o
  20   2  12      562.54      631.94     31.91 o
  22   2  12        4.23       16.99     19.14 o
  24   2  12      441.70      394.17     32.39 o
  26   2  12      161.10      149.20     25.12 o
  28   2  12     1149.07     1208.21     62.81 o
  30   2  12       29.75       50.08     21.36 o
  32   2  12     1121.87     1082.90     59.83 o
  34   2  12      152.60      169.62     37.00 o
  36   2  12      736.07      627.81     97.78 o
  38   2  12      680.16      715.44     74.02 o
  40   2  12        4.52      -19.55     31.73 o
 -39   3  12       43.39       60.84     41.60 o
 -37   3  12       63.22       39.62     31.73 o
 -35   3  12       58.18       28.50     29.23 o
 -33   3  12      799.22      785.31     51.80 o
 -31   3  12      507.00      562.53     71.82 o
 -29   3  12        8.26      -24.22     24.22 o
 -27   3  12      843.02      817.20     50.31 o
 -25   3  12     2351.66     2343.09     85.59 o
 -23   3  12     4371.39     4021.93    142.78 o
 -21   3  12       31.76       63.19     28.84 o
 -19   3  12       48.94       40.54     28.64 o
 -17   3  12      234.28      262.20     35.04 o
 -15   3  12      523.53      576.68     39.24 o
 -13   3  12     1574.34     1385.17     70.63 o
 -11   3  12     2088.02     2082.31     66.47 o
  -9   3  12     1492.44     1499.44     61.84 o
  -7   3  12      248.33      215.82     30.89 o
  -5   3  12       74.02       87.07     26.29 o
  -3   3  12     1249.36     1318.15     58.13 o
  -1   3  12      107.96      100.92     27.56 o
   1   3  12      823.70      609.98     42.27 o
   3   3  12        0.07       17.50     21.94 o
   5   3  12     1829.18     1503.35     57.30 o
   7   3  12        0.04        2.38     21.49 o
   9   3  12      287.06      327.55     32.33 o
  11   3  12      728.45      649.91     44.06 o
  13   3  12      644.75      582.50     38.91 o
  15   3  12      133.21      184.40     29.69 o
  17   3  12     2464.02     2154.70     79.43 o
  19   3  12      270.63      313.62     35.29 o
  21   3  12     1695.19     1563.33     97.76 o
  23   3  12       14.66       35.64     30.87 o
  25   3  12       59.31       37.45     36.40 o
  27   3  12     1558.48     1462.53     64.83 o
  29   3  12      946.35      866.16     49.68 o
  31   3  12       83.38       97.06     27.81 o
  33   3  12      825.23      855.37     50.99 o
  35   3  12      299.40      303.63     47.57 o
  37   3  12      459.04      531.97     53.47 o
 -34   4  12       45.25       90.23     42.67 o
 -32   4  12      204.49      218.00     48.04 o
 -30   4  12     1456.88     1467.76     90.18 o
 -28   4  12      166.95      183.96     60.81 o
 -26   4  12        0.15      -30.15     30.15 o
 -24   4  12       79.49      184.91     43.58 o
 -22   4  12        4.39       49.26     50.46 o
 -20   4  12       79.46      167.49     41.23 o
 -18   4  12       75.33       71.03     57.42 o
 -16   4  12      561.66      599.62     69.87 o
 -14   4  12     1036.50      909.61     81.70 o
 -12   4  12      298.34      354.38     57.80 o
 -10   4  12      255.14      252.27     35.17 o
  -8   4  12      139.99      127.50     31.27 o
  -6   4  12     1275.96     1200.90     59.44 o
  -4   4  12     1900.51     1556.85     68.51 o
  -2   4  12      663.53      587.64     44.43 o
   0   4  12      290.12      323.03     41.09 o
   2   4  12     1283.49      992.24     50.51 o
   4   4  12     2150.61     1830.17     67.78 o
   6   4  12       32.69       47.89     26.18 o
   8   4  12        0.21       24.59     25.35 o
  10   4  12        6.71       32.57     26.09 o
  12   4  12     1512.84     1301.99    100.08 o
  14   4  12     1995.82     1896.89    103.27 o
  16   4  12      217.16      241.22     53.28 o
  18   4  12      381.21      312.64     59.93 o
  20   4  12       22.01      -20.12     36.75 o
  22   4  12      111.29       63.78     41.47 o
  24   4  12      447.64      376.00     59.80 o
  26   4  12      254.63      280.05     80.88 o
  28   4  12      201.39      195.51     43.35 o
  30   4  12      311.40      223.58     46.92 o
  32   4  12       56.00      140.92     42.34 o
 -25   5  12       23.79       70.87    124.95 o
 -23   5  12      312.32      273.19     64.08 o
 -21   5  12      646.50      515.80     96.56 o
 -19   5  12       22.44      -30.77     62.71 o
 -17   5  12        4.64       18.24     46.03 o
 -15   5  12      168.84      117.38     53.84 o
 -13   5  12       24.32      -29.85     44.07 o
 -11   5  12     1015.02      838.68    109.77 o
  -9   5  12      592.33      522.95     62.12 o
  -7   5  12        2.78       10.45     33.32 o
  -5   5  12      188.76      131.26     47.37 o
  -3   5  12      532.79      604.35     56.00 o
  -1   5  12      193.72      256.83     45.08 o
   1   5  12      454.12      446.69     52.04 o
   3   5  12      239.31      196.82     42.20 o
   5   5  12     1615.56     1346.07     78.64 o
   7   5  12       39.92       66.31     36.39 o
   9   5  12     1767.44     1676.76    104.03 o
  11   5  12     3021.12     2705.41    134.23 o
  13   5  12      210.32      248.76     60.74 o
  15   5  12      948.34      969.69     85.78 o
  17   5  12      503.74      541.21     69.88 o
  19   5  12     1057.16      980.94     87.16 o
  21   5  12        0.13      -40.44     40.44 o
  23   5  12       10.81      -42.04     43.19 o
  25   5  12      423.71      450.48     70.01 o
  -8   6  12       59.85      -19.98     41.40 o
  -6   6  12      668.84      666.27     74.60 o
  -4   6  12        0.37      -25.28     46.57 o
  -2   6  12       96.90       61.29     42.33 o
   0   6  12      767.93      864.05     71.55 o
   2   6  12      219.51      269.83     50.87 o
   4   6  12      492.79      562.53     73.40 o
   6   6  12       34.79      117.13     70.56 o
   8   6  12      548.58      498.71    121.63 o
 -43   1  13      736.87      800.97    121.79 o
 -41   1  13      761.00      785.48     40.75 o
 -39   1  13       56.08       85.18     25.02 o
 -37   1  13     1694.58     1582.72     55.45 o
 -35   1  13        0.36      -17.37     17.37 o
 -33   1  13      443.21      451.88     55.82 o
 -31   1  13       89.18       55.90     18.17 o
 -29   1  13      165.74      141.80     18.77 o
 -27   1  13      628.85      711.00     38.59 o
 -25   1  13     2525.55     2145.08     52.57 o
 -23   1  13        1.86       -8.82     12.17 o
 -21   1  13      754.15      710.86     26.53 o
 -19   1  13      792.55      639.09     24.76 o
 -17   1  13     1035.46     1045.96     31.42 o
 -15   1  13      836.49      872.50     28.36 o
 -13   1  13      914.93     1052.52     32.16 o
 -11   1  13     4418.75     3884.98     70.55 o
  -9   1  13      106.11      126.51     16.42 o
  -7   1  13     2095.02     2206.69     86.72 o
  -5   1  13     3389.59     3497.57     67.82 o
  -3   1  13     1847.33     1652.72     39.10 o
  -1   1  13      743.75      701.70     25.82 o
   1   1  13      890.50      731.55     50.59 o
   3   1  13     5915.65     5582.52    114.88 o
   5   1  13     3104.69     2912.90     63.15 o
   7   1  13       34.79       62.10     18.08 o
   9   1  13       31.04       41.85     13.22 o
  11   1  13      571.86      545.21     23.87 o
  13   1  13      118.46      115.11     15.09 o
  15   1  13     3021.21     2649.00     56.94 o
  17   1  13      463.14      478.33     22.67 o
  19   1  13     1058.18      970.50     32.34 o
  21   1  13      779.17      654.53     28.03 o
  23   1  13      828.99      748.05     37.14 o
  25   1  13      879.89      763.13     34.89 o
  27   1  13      121.42       79.03     22.51 o
  29   1  13      533.65      506.87     40.59 o
  31   1  13      603.36      558.79     42.32 o
  33   1  13       26.72       48.49     26.84 o
  35   1  13      164.67      127.04     32.00 o
  37   1  13      135.50      122.49     57.28 o
  39   1  13       68.84       68.23     31.20 o
  41   1  13        4.23      -24.01     27.87 o
 -40   2  13      115.57       51.84     36.13 o
 -38   2  13       86.20       40.47     34.50 o
 -36   2  13      220.98      204.93     38.70 o
 -34   2  13     2662.40     2597.89     95.06 o
 -32   2  13      318.21      445.88     40.99 o
 -30   2  13      397.25      291.65     36.37 o
 -28   2  13      405.54      422.10     38.90 o
 -26   2  13        1.39      -22.24     22.70 o
 -24   2  13      441.42      437.63     30.02 o
 -22   2  13       28.78      -12.58     17.11 o
 -20   2  13        1.98       -7.99     16.23 o
 -18   2  13      355.49      374.96     26.48 o
 -16   2  13      591.04      675.68     30.54 o
 -14   2  13      434.84      502.40     27.06 o
 -12   2  13     2529.97     2258.45     55.39 o
 -10   2  13      126.30      164.62     18.89 o
  -8   2  13      866.43      925.11     45.83 o
  -6   2  13     2217.68     2350.88     56.36 o
  -4   2  13     1743.69     1951.90     53.55 o
  -2   2  13     4871.31     4460.11     98.01 o
   0   2  13     5443.11     4807.32    104.35 o
   2   2  13     2666.45     2508.42     63.87 o
   4   2  13     1704.00     1787.58     72.80 o
   6   2  13     7801.02     7426.34    141.94 o
   8   2  13       88.05       43.78     18.87 o
  10   2  13     3898.96     3624.35     86.70 o
  12   2  13     1938.96     1875.71     55.16 o
  14   2  13      478.74      494.51     28.82 o
  16   2  13       14.51      -10.94     15.78 o
  18   2  13     2008.55     1795.12     54.20 o
  20   2  13     2540.74     2374.30     65.30 o
  22   2  13      332.17      335.44     37.22 o
  24   2  13      102.97      117.51     25.12 o
  26   2  13     1520.01     1453.12     58.91 o
  28   2  13     2242.68     1961.18     64.59 o
  30   2  13        0.73       -2.38     21.34 o
  32   2  13      257.54      236.62     62.74 o
  34   2  13      728.82      718.31     58.07 o
  36   2  13      329.74      405.50    102.65 o
  38   2  13      130.46       86.97     37.01 o
 -37   3  13       15.01       26.69     48.22 o
 -35   3  13     1649.74     1491.60     72.55 o
 -33   3  13       10.86      -17.04     27.44 o
 -31   3  13      518.84      570.71     45.30 o
 -29   3  13     2642.60     2428.57     90.77 o
 -27   3  13      305.84      233.24     34.64 o
 -25   3  13     1268.40     1171.29     59.83 o
 -23   3  13      501.91      453.47     40.28 o
 -21   3  13      837.71      825.77     55.77 o
 -19   3  13     5327.69     5066.78    157.15 o
 -17   3  13        9.39        8.05     26.78 o
 -15   3  13     1751.64     1560.23     63.11 o
 -13   3  13     1137.91     1396.76     99.98 o
 -11   3  13     6961.29     6335.31    170.53 o
  -9   3  13     3455.62     3148.41     99.56 o
  -7   3  13      424.82      341.04     53.48 o
  -5   3  13     7206.27     6220.99    168.01 o
  -3   3  13        0.80       -3.21     24.15 o
  -1   3  13      474.29      454.09     38.85 o
   1   3  13      248.17      240.11     48.62 o
   3   3  13     6509.42     5624.02    141.41 o
   5   3  13      454.20      430.69     49.34 o
   7   3  13     2822.39     2649.45     96.76 o
   9   3  13     1924.17     1809.95     65.10 o
  11   3  13        0.11       22.14     22.76 o
  13   3  13     3454.46     2908.90     88.29 o
  15   3  13      147.64      183.00     29.84 o
  17   3  13      116.01      114.85     29.68 o
  19   3  13      727.13      586.49     44.55 o
  21   3  13        2.16       23.49     27.23 o
  23   3  13     2115.36     1924.87    102.39 o
  25   3  13     4103.21     3852.60    143.72 o
  27   3  13      262.79      297.33     47.42 o
  29   3  13     3163.50     2993.61     97.56 o
  31   3  13      803.23      713.17     47.34 o
  33   3  13      272.80      191.70     38.51 o
  35   3  13      148.14      111.20     30.77 o
 -32   4  13      352.16      334.50     69.97 o
 -30   4  13      104.14      179.25     47.04 o
 -28   4  13      604.75      730.32     66.69 o
 -26   4  13        5.20       42.20     37.29 o
 -24   4  13     1153.72      962.27     71.61 o
 -22   4  13      750.86      793.78     65.21 o
 -20   4  13      487.72      423.85     65.74 o
 -18   4  13       79.14      105.50     58.76 o
 -16   4  13     3894.23     3139.69    164.14 o
 -14   4  13      719.83      764.09     77.53 o
 -12   4  13       55.44       68.13     37.35 o
 -10   4  13       29.71      117.54     33.93 o
  -8   4  13     3774.40     3484.14    126.01 o
  -6   4  13     3186.58     2963.00    112.56 o
  -4   4  13      298.78      268.94     40.14 o
  -2   4  13       21.29       75.67     32.15 o
   0   4  13     4480.94     4146.34    127.27 o
   2   4  13      170.10      164.49     33.24 o
   4   4  13     1248.70     1296.75     71.62 o
   6   4  13     2502.69     2134.44    117.21 o
   8   4  13       39.86       46.15     37.39 o
  10   4  13     7737.72     7062.82    219.08 o
  12   4  13      520.94      503.66     70.41 o
  14   4  13     1993.34     1933.14    106.69 o
  16   4  13       89.25       86.58     42.84 o
  18   4  13        5.17        9.98     36.98 o
  20   4  13      231.77      298.29     68.00 o
  22   4  13        0.94       38.57     41.56 o
  24   4  13       13.92       22.40     53.11 o
  26   4  13     2717.55     2649.26    191.94 o
  28   4  13       59.55       35.24     39.85 o
  30   4  13       36.97       -5.44     37.36 o
 -23   5  13      794.79      913.62     95.28 o
 -21   5  13       22.80      125.98     57.27 o
 -19   5  13     1436.06     1452.34    115.10 o
 -17   5  13      820.70      798.95    160.70 o
 -15   5  13     3597.49     3095.62    170.05 o
 -13   5  13     2397.54     2384.32    142.21 o
 -11   5  13        0.03       60.31     40.23 o
  -9   5  13      506.72      483.12     72.35 o
  -7   5  13       22.40       84.46     38.57 o
  -5   5  13     1261.18     1152.25     73.81 o
  -3   5  13     1310.38     1317.36    105.77 o
  -1   5  13       93.89       66.18     36.38 o
   1   5  13     1592.26     1393.17     80.47 o
   3   5  13       53.11      129.37     40.51 o
   5   5  13      524.81      529.77     56.49 o
   7   5  13     1426.24     1432.69     83.21 o
   9   5  13      349.33      390.28     61.62 o
  11   5  13      478.79      489.11     67.32 o
  13   5  13      505.64      475.82     68.07 o
  15   5  13      381.80      355.92     85.48 o
  17   5  13       50.34       -1.42     43.75 o
  19   5  13      324.60      399.59     79.65 o
  21   5  13        1.36      -38.51     38.51 o
 -42   0  14      105.32       93.32     76.08 o
 -40   0  14      284.57      293.14     47.37 o
 -38   0  14      515.69      614.66     49.51 o
 -36   0  14        2.36       40.43     25.37 o
 -34   0  14      498.66      531.84     40.88 o
 -32   0  14      992.61     1041.96     63.47 o
 -30   0  14       56.98       33.78     22.76 o
 -28   0  14      316.68      290.68     27.57 o
 -26   0  14     1162.42     1174.95     46.55 o
 -24   0  14      330.95      324.77     27.37 o
 -22   0  14     1290.06     1220.81     46.66 o
 -20   0  14     1792.62     1863.68    119.97 o
 -18   0  14     8662.52     7183.41    193.57 o
 -16   0  14     2027.06     2073.88     73.18 o
 -12   0  14     2253.36     2563.83     82.76 o
  -6   0  14    15824.21    15770.51    390.41 o
  -4   0  14     3411.77     4690.39    129.88 o
  -2   0  14     5235.16     6075.62    162.88 o
   0   0  14     3734.63     4395.23    142.12 o
   2   0  14     4397.59     4539.63    221.44 o
   4   0  14    24549.49    23422.57    654.80 o
   6   0  14     1634.62     1386.95     61.97 o
  10   0  14     9824.65    10137.91    305.27 o
  12   0  14     6442.06     6122.32    193.98 o
  14   0  14     1654.12     1950.85     79.50 o
  16   0  14      476.92      569.79     45.10 o
  18   0  14    10449.92     9826.69    298.29 o
  20   0  14      206.76      262.51     60.94 o
  22   0  14     4700.43     4608.17    155.96 o
  24   0  14        4.82       15.96     22.25 o
  26   0  14     1354.24     1255.98     63.67 o
  28   0  14      477.39      457.18     41.21 o
  30   0  14      183.03      209.78     36.27 o
  32   0  14      393.55      417.81     46.02 o
  34   0  14     1170.56     1225.63     84.54 o
  36   0  14      275.00      327.20     66.67 o
  38   0  14      519.16      525.73    117.84 o
  40   0  14       13.74       23.59     31.02 o
 -41   1  14      634.69      739.93     83.57 o
 -39   1  14       99.72      123.33     39.55 o
 -37   1  14      554.17      589.51     34.86 o
 -35   1  14      727.87      804.06     48.45 o
 -33   1  14      188.33       85.63     30.45 o
 -31   1  14      138.75      139.60     20.42 o
 -29   1  14      886.22     1021.76     37.63 o
 -27   1  14       43.34       68.41     17.21 o
 -25   1  14      723.12      831.15     34.25 o
 -23   1  14     1487.22     1394.58     41.38 o
 -21   1  14        0.76       -6.19     12.62 o
 -19   1  14      518.79      693.48     27.89 o
 -17   1  14        0.48       16.64     13.08 o
 -15   1  14      577.36      693.00     27.76 o
 -13   1  14     1449.68     1715.55    126.00 o
 -11   1  14     6467.72     6453.11    121.07 o
  -9   1  14     4929.72     5437.97    104.13 o
  -7   1  14     3989.28     4001.07     76.88 o
  -5   1  14     1600.85     1533.93    130.96 o
  -3   1  14    14760.20    13288.15    237.54 o
  -1   1  14      762.19     1176.94     81.77 o
   1   1  14    10400.92     9638.68    188.32 o
   3   1  14     2527.30     2657.26     63.69 o
   5   1  14     1009.90     1342.39     91.26 o
   7   1  14     9363.01     9074.96    167.68 o
   9   1  14      272.25      359.02     31.06 o
  11   1  14     1989.82     2129.87     51.63 o
  13   1  14      765.26      758.79     28.14 o
  15   1  14      716.56      692.09     33.55 o
  17   1  14      126.74      177.29     18.73 o
  19   1  14     1198.88     1119.30     39.56 o
  21   1  14       61.30       59.21     15.29 o
  23   1  14     1417.52     1501.82     48.61 o
  25   1  14     1133.86     1096.75     63.19 o
  27   1  14      756.69      659.67     44.16 o
  29   1  14       49.92       55.23     25.20 o
  31   1  14       40.21       -4.17     22.95 o
  33   1  14        5.68       -7.77     27.99 o
  35   1  14      356.30      400.70     45.13 o
  37   1  14      456.03      525.02     50.83 o
  39   1  14       88.93      118.90     34.47 o
 -38   2  14      277.82      200.44     34.28 o
 -36   2  14       98.25       36.89     27.43 o
 -34   2  14      861.15      807.58     45.64 o
 -32   2  14     1508.20     1343.90     56.72 o
 -30   2  14      605.05      547.55     60.70 o
 -28   2  14      985.35      824.72     43.16 o
 -26   2  14     1125.81     1114.69     48.68 o
 -24   2  14      931.99      918.55     44.10 o
 -22   2  14      664.37      702.87     36.54 o
 -20   2  14       35.77       81.84     22.06 o
 -18   2  14      750.48      801.22     43.09 o
 -16   2  14       42.35      107.71     18.74 o
 -14   2  14     6391.98     5600.48    118.77 o
 -12   2  14       98.59      122.84     20.65 o
 -10   2  14      589.66      661.68     28.95 o
  -8   2  14      347.83      376.56     23.08 o
  -6   2  14      442.36      524.73     28.27 o
  -4   2  14      321.31      403.33     78.93 o
  -2   2  14     6292.29     5558.99    118.55 o
   2   2  14     3433.62     3136.50     75.64 o
   4   2  14     1332.68     1525.54    177.07 o
   6   2  14     3513.90     3257.86     80.72 o
   8   2  14      365.18      319.27     48.30 o
  10   2  14     2411.34     2372.96     64.98 o
  12   2  14     1917.60     1751.43     53.74 o
  14   2  14      688.95      643.78     33.07 o
  16   2  14      126.64       95.37     20.23 o
  18   2  14       40.52       39.18     18.78 o
  20   2  14      437.25      552.74     32.08 o
  22   2  14     3476.85     3373.67    100.00 o
  24   2  14        5.07      -25.94     29.47 o
  26   2  14     2547.10     2422.91     81.40 o
  28   2  14      618.02      591.97     50.37 o
  30   2  14        2.00      -15.54     26.33 o
  32   2  14      152.34       94.13     34.00 o
  34   2  14      139.92      101.33     33.28 o
  36   2  14        2.35       -0.42     28.86 o
  38   2  14      482.17      550.34     94.66 o
 -35   3  14      135.46      118.55     50.29 o
 -33   3  14      153.47      237.74     39.46 o
 -31   3  14       48.94      106.78     32.90 o
 -29   3  14        9.01       21.91     28.06 o
 -27   3  14       12.56       35.62     28.75 o
 -25   3  14      153.96      148.44     32.50 o
 -23   3  14       14.06       40.59     26.73 o
 -21   3  14       55.12       59.87     35.64 o
 -19   3  14       29.27       36.55     58.28 o
 -17   3  14      657.46      630.42     56.19 o
 -15   3  14       35.92        1.26     28.87 o
 -13   3  14      211.01      214.61     32.66 o
 -11   3  14       57.08       81.78     26.58 o
  -9   3  14      944.14      825.86     48.88 o
  -7   3  14       60.43       23.91     25.92 o
  -5   3  14       29.07       28.64     25.14 o
  -3   3  14      312.62      324.37     41.08 o
  -1   3  14      352.09      421.53     39.08 o
   1   3  14      547.34      531.61     37.84 o
   3   3  14       14.75       -2.46     22.53 o
   5   3  14       58.16      126.24     27.65 o
   7   3  14      569.82      492.22     38.09 o
   9   3  14        6.34        8.88     23.82 o
  11   3  14      560.30      512.52     39.03 o
  13   3  14      191.62       72.18     27.57 o
  15   3  14        1.16       34.88     25.39 o
  17   3  14      439.06      491.39     42.20 o
  19   3  14     1694.64     1567.07     69.68 o
  21   3  14      401.81      222.72     47.55 o
  23   3  14      284.64      162.14     46.11 o
  25   3  14      922.12     1049.76     59.50 o
  27   3  14      805.59      905.13     56.48 o
  29   3  14     1148.35     1302.08     61.98 o
  31   3  14       18.82      -14.88     25.84 o
  33   3  14        2.41       21.53     26.08 o
 -28   4  14        0.21       38.38     41.10 o
 -26   4  14      508.39      519.82     64.48 o
 -24   4  14      111.09       49.28     49.71 o
 -22   4  14      363.45      218.20     58.83 o
 -20   4  14      193.21      293.75     61.66 o
 -18   4  14      251.21      338.39     67.78 o
 -16   4  14       71.73      169.55     52.29 o
 -14   4  14        1.65       20.95     42.63 o
 -12   4  14      108.96      114.24     41.80 o
 -10   4  14       16.50        5.23     30.33 o
  -8   4  14      779.38      763.46     57.75 o
  -6   4  14       12.91      113.32     34.73 o
  -4   4  14      349.20      412.84     47.03 o
  -2   4  14      437.47      430.86     47.92 o
   0   4  14      139.44      179.09     56.94 o
   2   4  14     3457.73     2967.62    128.92 o
   4   4  14       37.91      260.68     50.97 o
   6   4  14     3879.93     3204.95    122.85 o
   8   4  14        0.23       56.48     33.33 o
  10   4  14        0.43       17.81     33.31 o
  12   4  14      384.73      350.93     61.45 o
  14   4  14     1600.69     1531.04    100.00 o
  16   4  14       62.06       13.16     39.18 o
  18   4  14      108.37       99.54     45.24 o
  20   4  14      378.04      284.41     55.58 o
  22   4  14      658.42      754.23     76.75 o
  24   4  14        1.74       46.84     45.44 o
  26   4  14       36.36      -25.57     41.97 o
  28   4  14       58.72       31.24     38.47 o
 -19   5  14       78.87      119.47     60.34 o
 -17   5  14        5.38        9.78     55.49 o
 -15   5  14      190.21      371.77     73.75 o
 -13   5  14       12.09       72.31     55.72 o
 -11   5  14      274.64      348.25     56.65 o
  -9   5  14      973.71      946.85     80.14 o
  -7   5  14      139.45      138.06     48.34 o
  -5   5  14      344.03      365.39     50.05 o
  -3   5  14     1019.49     1103.11     74.18 o
  -1   5  14      375.27      356.54     59.45 o
   1   5  14       60.08       38.21     35.38 o
   3   5  14      455.22      467.25     55.56 o
   5   5  14      330.05      385.39     53.12 o
   7   5  14        2.02      109.93     41.65 o
   9   5  14      966.67     1110.71     90.88 o
  11   5  14       89.36      110.30     50.82 o
  13   5  14       33.67       37.11     46.97 o
  15   5  14      266.46      194.33     56.22 o
  17   5  14       48.59      -12.08     46.24 o
  19   5  14     1236.49     1182.57     98.87 o
 -39   1  15      927.79     1502.03     57.26 o
 -37   1  15       64.98       46.97     21.75 o
 -35   1  15      464.81      449.74     31.50 o
 -33   1  15      792.67      909.50     46.14 o
 -31   1  15      622.48      700.19     34.61 o
 -29   1  15      202.91      176.33     32.93 o
 -27   1  15      381.98      444.79     28.34 o
 -25   1  15      168.22      157.89     19.76 o
 -23   1  15      205.33      154.67     18.91 o
 -21   1  15      807.50      674.16     28.89 o
 -19   1  15      421.45      386.47     22.95 o
 -17   1  15      293.61      180.47     18.02 o
 -15   1  15       76.24       71.42     15.58 o
 -13   1  15        0.14       15.01     12.87 o
 -11   1  15       74.59       23.12     13.28 o
  -9   1  15       30.38       22.75     13.39 o
  -7   1  15      217.48      249.29     18.45 o
  -3   1  15     2559.47     2260.34     56.74 o
  -1   1  15        3.57        2.80     13.89 o
   1   1  15       13.02       27.71     13.70 o
   3   1  15      218.97      335.06     22.75 o
   5   1  15      781.37      851.64     31.73 o
   7   1  15      399.40      392.24     21.70 o
  11   1  15    12420.18    11632.03    243.52 o
  13   1  15      527.65      586.24     29.25 o
  15   1  15     2118.59     1856.17     55.99 o
  17   1  15      573.81      603.02     31.55 o
  19   1  15     2108.17     1884.07     59.88 o
  21   1  15     1920.84     1788.75     58.10 o
  23   1  15      699.92      637.47     32.95 o
  25   1  15      697.47      721.32     52.11 o
  27   1  15       36.75       43.26     23.37 o
  29   1  15      902.27     1049.99     67.67 o
  31   1  15       42.16       60.81     26.42 o
  33   1  15      388.56      414.38     46.03 o
  35   1  15      941.62      987.08    119.25 o
  37   1  15      194.97      171.15     43.99 o
 -36   2  15      371.98      452.04     41.73 o
 -34   2  15      249.41      268.56     33.71 o
 -32   2  15      737.93      878.05     61.39 o
 -30   2  15       88.83       56.91     24.41 o
 -28   2  15      936.05     1001.94     48.71 o
 -26   2  15      122.16       82.75     24.81 o
 -24   2  15      369.22      387.54     32.63 o
 -22   2  15      138.38      124.11     32.86 o
 -20   2  15      219.70      337.61     28.44 o
 -18   2  15     3233.51     3011.97     75.28 o
 -16   2  15      246.93      270.73     24.79 o
 -14   2  15      322.52      372.19     26.12 o
 -12   2  15      394.21      484.30     32.56 o
 -10   2  15     1327.55     1509.35     49.49 o
  -8   2  15      924.59      863.76     35.51 o
  -6   2  15      264.00      340.38     76.55 o
  -4   2  15     5908.81     6176.90    130.59 o
  -2   2  15     3498.76     3811.66     88.79 o
   0   2  15     2041.83     1927.77     57.77 o
   2   2  15       25.99       12.69     15.68 o
   4   2  15      114.94      342.88     50.15 o
   6   2  15     1988.72     1995.21     58.93 o
   8   2  15     1068.93      956.10     39.63 o
  10   2  15       60.82       85.52     21.88 o
  12   2  15     1633.65     1754.17     54.90 o
  14   2  15     1073.18      935.03     50.53 o
  16   2  15      379.30      367.25     28.37 o
  18   2  15     3463.27     3115.87     80.61 o
  20   2  15       53.67       58.48     22.33 o
  22   2  15      102.83      106.75     27.42 o
  24   2  15      676.48      738.41     48.80 o
  26   2  15     1008.75     1099.24     67.34 o
  28   2  15     1453.51     1276.25     72.26 o
  30   2  15      836.95      719.14     56.26 o
  32   2  15      737.95      791.18     60.86 o
  34   2  15      422.91      393.63     55.98 o
  36   2  15      348.87      284.23     94.74 o
 -33   3  15      103.10      159.69     38.21 o
 -31   3  15     1596.08     1487.77     73.91 o
 -29   3  15      306.90      283.14     39.95 o
 -27   3  15      350.49      401.28     57.81 o
 -25   3  15     1696.79     1674.46     88.49 o
 -23   3  15      549.59      648.65     60.00 o
 -21   3  15     1280.36     1281.94     91.97 o
 -19   3  15       77.04       53.22     38.79 o
 -17   3  15       26.31       32.36     30.48 o
 -15   3  15     2052.01     1763.33     78.49 o
 -13   3  15      315.16      379.15     44.67 o
 -11   3  15      216.84      232.67     34.38 o
  -9   3  15      250.41      492.39     62.56 o
  -7   3  15     1854.94     1851.31     73.92 o
  -5   3  15       23.70        6.89     25.58 o
  -3   3  15       95.94      503.61     63.08 o
  -1   3  15     2091.98     2215.10     82.76 o
   3   3  15     8107.47     7420.43    181.37 o
   5   3  15     1356.26     1615.19    140.47 o
   7   3  15     2374.58     2590.61     89.03 o
   9   3  15     2768.07     2463.95     81.34 o
  11   3  15      314.26      304.52     46.21 o
  13   3  15     2080.88     1872.00     69.37 o
  15   3  15      614.20      617.50     42.15 o
  17   3  15      290.59      226.68     47.67 o
  19   3  15      163.95      208.45     48.99 o
  21   3  15      127.38      134.94     45.03 o
  23   3  15      629.34      609.21     47.46 o
  25   3  15        3.64       29.87     31.15 o
  27   3  15      198.03      121.36     32.00 o
  29   3  15     1095.43     1313.67     62.94 o
  31   3  15       24.84       12.54     26.80 o
 -26   4  15     1142.77      960.69     96.97 o
 -24   4  15       49.01      164.97     59.89 o
 -22   4  15      213.56      300.53     64.74 o
 -20   4  15     1165.17     1056.42    114.75 o
 -18   4  15     1102.72     1059.36     96.07 o
 -16   4  15     3410.92     3180.49    170.07 o
 -14   4  15      913.20      771.69     82.43 o
 -12   4  15      204.16      273.16     84.46 o
 -10   4  15     2051.16     2157.31     95.55 o
  -8   4  15      190.72      245.48     73.71 o
  -6   4  15     2342.14     2169.06    104.90 o
  -2   4  15     4795.25     4742.12    162.43 o
   0   4  15     2677.02     2240.88     99.59 o
   2   4  15      120.97      246.98     62.95 o
   4   4  15     1172.43     1329.70     86.48 o
   6   4  15      238.15      274.37     49.54 o
   8   4  15      215.69      296.58     45.94 o
  10   4  15      110.60       43.00     61.08 o
  12   4  15       22.64       68.75     41.03 o
  14   4  15        9.40      -34.64     34.64 o
  16   4  15      467.75      571.83    127.19 o
  18   4  15      970.03      798.50    116.90 o
  20   4  15       23.84       30.62     66.90 o
  22   4  15     1058.16     1050.17     88.35 o
  24   4  15      527.82      575.00     71.69 o
  26   4  15      141.91      115.88     53.36 o
 -15   5  15       33.00       76.77     56.25 o
 -13   5  15      827.44      884.86     96.97 o
 -11   5  15      429.31      389.13     63.09 o
  -9   5  15       33.93      166.25     51.39 o
  -7   5  15      655.52      591.81     70.20 o
  -5   5  15       13.81      225.79     61.87 o
  -3   5  15     1217.62     1244.72     80.24 o
  -1   5  15       74.32      430.68     55.32 o
   1   5  15     1613.37     1659.03     92.38 o
   3   5  15      121.95      115.60     44.25 o
   5   5  15      374.89      345.19     68.87 o
   7   5  15      240.53      285.46     58.51 o
   9   5  15      655.45      628.08     81.60 o
  11   5  15       14.06      119.99     50.02 o
  13   5  15     1864.48     1794.99    116.85 o
 -38   0  16     1329.57     1356.30    153.74 o
 -36   0  16     1775.77     1880.02    112.85 o
 -34   0  16     2200.04     1973.89    104.00 o
 -32   0  16      447.35      471.72     51.61 o
 -30   0  16     1048.60     1289.22     97.43 o
 -28   0  16      232.29      263.68     41.61 o
 -26   0  16     2492.68     2517.23    124.49 o
 -24   0  16     1119.09      968.06     52.33 o
 -22   0  16       65.39      123.95     27.34 o
 -20   0  16     2083.19     2364.26     83.57 o
 -18   0  16        7.02       83.14     24.30 o
 -16   0  16     3328.55     4033.88    138.52 o
 -14   0  16     3056.88     3323.45    117.91 o
 -12   0  16     1512.47     1880.60    215.53 o
 -10   0  16     2680.28     2497.07     95.04 o
  -6   0  16    17433.65    19778.22    560.56 o
  -4   0  16    10550.65    10609.88    312.82 o
  -2   0  16     2123.96     3424.20    119.03 o
   0   0  16     3889.03     5349.05    170.00 o
   2   0  16     4249.54     4376.96    143.78 o
   4   0  16      986.02     2222.90    104.39 o
   6   0  16     3243.15     3160.31    134.37 o
   8   0  16       76.23       49.85     28.79 o
  12   0  16     8097.69     7720.77    284.90 o
  14   0  16       24.09      149.01     32.32 o
  16   0  16     4336.65     4655.52    283.52 o
  18   0  16     6642.91     6607.56    212.57 o
  20   0  16      604.18      619.73     46.39 o
  22   0  16      479.36      498.49     42.72 o
  24   0  16       33.54        2.24     33.56 o
  26   0  16        4.61        8.08     25.66 o
  28   0  16        3.67       20.48     26.16 o
  30   0  16      831.83      756.98     73.63 o
  32   0  16      342.08      392.74     47.31 o
  34   0  16     1777.02     1673.06    132.07 o
  36   0  16       13.46       -0.49     30.79 o
 -37   1  16     1884.62     2393.20    142.87 o
 -35   1  16       63.53       79.05     22.40 o
 -33   1  16        4.97      -23.01     23.01 o
 -31   1  16      883.47      921.71     39.91 o
 -29   1  16     2504.15     2397.02     67.04 o
 -27   1  16      148.33      125.20     21.10 o
 -25   1  16      487.80      432.00     27.98 o
 -23   1  16     2573.64     2436.22     59.35 o
 -21   1  16       98.11       61.36     18.02 o
 -19   1  16     1816.17     1868.96     55.47 o
 -17   1  16      473.68      556.31     26.65 o
 -15   1  16      131.58      234.62     29.66 o
 -13   1  16     1843.46     1685.93     47.04 o
  -9   1  16     4637.58     4114.09     91.35 o
  -7   1  16      245.39      303.38     23.53 o
  -5   1  16      199.58     2259.02     77.01 o
  -3   1  16     5055.54     5148.06    116.99 o
  -1   1  16     1537.23     2725.09     70.88 o
   1   1  16     2694.43     2534.30     72.91 o
   3   1  16      504.74     2159.01    181.10 o
   5   1  16     4874.95     4756.41    110.87 o
   9   1  16     3473.86     3822.81     93.23 o
  11   1  16     1311.75     1170.45     42.06 o
  13   1  16      163.53      279.76     23.02 o
  15   1  16      788.21      777.68     36.20 o
  17   1  16       73.81       46.24     17.54 o
  19   1  16      773.05      769.04     36.77 o
  21   1  16      261.36      249.14     23.99 o
  23   1  16     1516.97     1649.27     73.55 o
  25   1  16      207.39      188.60     36.37 o
  27   1  16     1028.04     1058.30     71.32 o
  29   1  16     1328.77     1248.71     70.83 o
  31   1  16     5068.51     5184.66    183.00 o
  33   1  16       56.38      142.37     38.28 o
  35   1  16      342.17      402.31     46.71 o
 -34   2  16        0.14      -25.21     25.21 o
 -32   2  16     1185.73     1255.93     58.83 o
 -30   2  16      271.46      313.12     33.72 o
 -28   2  16      109.73      110.92     27.41 o
 -26   2  16     1572.69     1598.63     61.81 o
 -24   2  16        3.34       -5.31     22.00 o
 -22   2  16     2159.95     2363.39     75.95 o
 -20   2  16      112.95      154.56     26.25 o
 -18   2  16       55.09       26.96     19.27 o
 -16   2  16      306.66      303.45     29.36 o
 -14   2  16      121.30       99.11     20.88 o
 -12   2  16      488.04      442.21     42.40 o
 -10   2  16       34.60       62.99     19.57 o
  -8   2  16      134.79      400.93     88.02 o
  -6   2  16     1688.43     1722.17     63.05 o
  -4   2  16        2.02      -12.41     18.54 o
  -2   2  16       41.02       57.44     19.19 o
   0   2  16       56.47      842.44    147.95 o
   2   2  16     2539.24     2714.09     72.89 o
   4   2  16     1008.50     1510.70     73.42 o
   6   2  16     1322.17     1318.75     66.49 o
   8   2  16      197.52      288.80     33.81 o
  10   2  16      723.67      763.85     67.77 o
  12   2  16     1457.12     1503.34     51.51 o
  14   2  16        1.54       -3.71     19.40 o
  16   2  16      692.18      769.28     44.61 o
  18   2  16        7.63       -3.87     23.08 o
  20   2  16      149.16      173.89     30.57 o
  22   2  16        1.59       -8.76     36.37 o
  24   2  16      222.81      195.87     35.85 o
  26   2  16     1740.66     1696.19     86.75 o
  28   2  16      986.60      965.02     64.80 o
  30   2  16      111.34       72.47     46.93 o
  32   2  16      267.99      258.61     55.14 o
 -31   3  16       33.32       50.74     42.46 o
 -29   3  16        3.10       54.35     33.85 o
 -27   3  16        0.89        1.92     30.35 o
 -25   3  16      307.23      309.21     50.80 o
 -23   3  16      426.55      390.96     42.42 o
 -21   3  16      111.38      122.31     36.99 o
 -19   3  16      117.86       79.29     36.10 o
 -17   3  16       56.36      108.92     35.12 o
 -15   3  16      204.02      203.69     34.70 o
 -13   3  16      105.25      106.34     28.41 o
 -11   3  16        1.72      -14.35     24.82 o
  -9   3  16       13.91       26.51     31.46 o
  -7   3  16      212.48      409.83     45.02 o
  -5   3  16      662.56      541.99     50.31 o
  -3   3  16        0.03       -5.83     25.52 o
  -1   3  16       27.73      -11.05     28.28 o
   1   3  16      140.61      179.98     32.03 o
   3   3  16      120.89      135.90     29.87 o
   5   3  16      177.64      224.75     32.85 o
   7   3  16      330.26      377.95     45.97 o
   9   3  16      841.50      835.67     51.39 o
  11   3  16       10.96       36.45     26.89 o
  13   3  16      479.51      487.40     50.78 o
  15   3  16      460.73      434.44     56.57 o
  17   3  16      323.44      272.97     50.84 o
  19   3  16     1451.86     1172.69     83.93 o
  21   3  16       90.82      112.20     44.84 o
  23   3  16      129.91      143.70     34.38 o
  25   3  16     1657.03     1605.53    111.82 o
  27   3  16      394.10      412.88     44.21 o
  29   3  16       17.96      -24.82     25.54 o
 -24   4  16        5.55       33.02     51.35 o
 -22   4  16      198.45      227.70     64.88 o
 -20   4  16      267.27      306.29     68.37 o
 -18   4  16      164.47      116.82     58.52 o
 -16   4  16      298.25      330.39     67.58 o
 -14   4  16       61.79       58.21     50.67 o
 -12   4  16       60.55       60.71     38.76 o
 -10   4  16       27.83      204.58     42.01 o
  -8   4  16     1019.81      913.06     82.27 o
  -6   4  16      156.83      172.72     41.26 o
  -4   4  16      135.61      480.45     60.70 o
  -2   4  16     1105.13      999.80     79.66 o
   0   4  16        6.35      262.47     44.50 o
   2   4  16      609.16      674.98     67.89 o
   4   4  16      208.39      290.38     45.49 o
   6   4  16      466.79      287.91     47.12 o
   8   4  16      223.78      149.60     42.55 o
  10   4  16       33.54       67.82     39.16 o
  12   4  16       20.30       21.35     40.98 o
  14   4  16      149.95      176.51     50.51 o
  16   4  16     1031.20     1133.23     88.76 o
  18   4  16       22.94       -7.37     44.94 o
  20   4  16       94.12      -20.11     45.56 o
  22   4  16       30.62       26.71     48.96 o
  -9   5  16       37.26       78.44     48.80 o
  -7   5  16      239.41      262.12     60.31 o
  -5   5  16      366.69      825.43     93.92 o
  -3   5  16     1636.43     1558.35    105.13 o
  -1   5  16      636.47      525.20     61.98 o
   1   5  16       28.84      -37.42     37.42 o
   3   5  16       12.94      479.55     68.85 o
   5   5  16     2381.58     2406.45    135.82 o
   7   5  16      419.31      518.48     82.65 o
 -35   1  17     1167.11     1366.96    152.32 o
 -33   1  17      241.13      206.00     26.61 o
 -31   1  17      678.82      695.32     35.85 o
 -29   1  17      747.74      821.65     38.07 o
 -27   1  17        1.67       -8.01     18.56 o
 -25   1  17       35.26       23.18     27.82 o
 -23   1  17       63.34       75.24     23.26 o
 -21   1  17       19.10       21.45     15.93 o
 -19   1  17       22.91       27.63     15.81 o
 -17   1  17     1395.71     1471.01     52.61 o
 -15   1  17      777.13      919.00     39.18 o
 -13   1  17      813.55     1800.13    115.31 o
 -11   1  17     5007.82     4340.48     96.82 o
  -9   1  17        0.82       33.70     16.28 o
  -7   1  17       47.29      303.88     48.32 o
  -5   1  17      973.01     1127.97     44.41 o
  -3   1  17     1016.93     2058.13     63.45 o
  -1   1  17     2610.67     2675.39     76.94 o
   1   1  17      310.02      467.82     29.15 o
   3   1  17      466.08      642.42     40.58 o
   5   1  17      579.86      549.35     31.06 o
   7   1  17        0.54        1.40     16.15 o
   9   1  17        3.43       51.32     16.95 o
  11   1  17      295.67      223.74     23.29 o
  13   1  17      223.43      184.24     22.37 o
  15   1  17      101.91      103.72     20.21 o
  17   1  17      682.67      778.21     37.70 o
  19   1  17      746.74      775.65     38.89 o
  21   1  17     1034.48     1002.83     61.59 o
  23   1  17     1515.36     1536.72     70.41 o
  25   1  17      146.00      121.33     31.74 o
  27   1  17      307.55      214.08     38.07 o
  29   1  17      349.61      392.31     50.18 o
  31   1  17     1590.79     1485.34     88.72 o
  33   1  17      387.28      369.67     52.05 o
 -32   2  17       20.64       22.30     26.43 o
 -30   2  17       10.74       11.95     26.14 o
 -28   2  17     2908.21     2807.50    116.15 o
 -26   2  17      383.46      326.28     34.22 o
 -24   2  17        4.74      -19.12     22.87 o
 -22   2  17      712.68      685.71     42.09 o
 -20   2  17     1744.11     1984.37     68.93 o
 -18   2  17      274.14      255.36     27.99 o
 -16   2  17        8.68       14.26     19.96 o
 -14   2  17       47.39      100.46     22.37 o
 -12   2  17     1464.55     1310.77     49.58 o
 -10   2  17      735.67      784.81     56.18 o
  -8   2  17      316.97      386.01     32.44 o
  -6   2  17       13.04      632.05     62.14 o
  -4   2  17     2138.99     2190.23     61.89 o
  -2   2  17      605.29      826.28     41.35 o
   0   2  17      446.22      672.66     38.44 o
   2   2  17      339.11      481.60     39.41 o
   4   2  17      331.33     1603.21    297.91 o
   6   2  17     3411.93     4251.12    110.81 o
   8   2  17     3249.22     2852.85     90.84 o
  10   2  17      102.25      214.12     39.93 o
  12   2  17     1045.04      971.23     49.80 o
  14   2  17      996.16      988.69     50.81 o
  16   2  17      240.66      241.78     43.14 o
  18   2  17      115.74      134.26     28.22 o
  20   2  17        2.09       -7.85     40.40 o
  22   2  17      783.23      829.70     59.64 o
  24   2  17       58.54       37.84     28.96 o
  26   2  17      105.96      120.25     35.16 o
  28   2  17      393.27      380.46     46.49 o
  30   2  17      102.73       62.31     35.34 o
 -27   3  17      148.46      171.47     37.76 o
 -25   3  17     2487.55     2412.32     95.47 o
 -23   3  17     2644.68     2790.92    131.34 o
 -21   3  17      580.50      739.95     61.18 o
 -19   3  17      457.40      394.63     48.03 o
 -17   3  17       34.43       46.07     34.37 o
 -15   3  17      806.93      697.27     51.73 o
 -13   3  17      978.11     1055.50     55.51 o
 -11   3  17      361.06      637.10     44.43 o
  -9   3  17     1010.62     1155.49     57.20 o
  -7   3  17      620.86      585.73     44.45 o
  -5   3  17      110.60      166.34     38.22 o
  -3   3  17       90.40     1504.55    220.64 o
  -1   3  17     3131.29     3011.32    117.43 o
   1   3  17       26.84      727.56     57.96 o
   3   3  17     2094.64     2121.70     95.81 o
   5   3  17      763.11     1000.10     98.79 o
   7   3  17     1335.73     2000.43    164.66 o
   9   3  17     2453.80     2142.40    120.34 o
  11   3  17      335.14      307.41     44.58 o
  13   3  17      611.13      711.31     60.69 o
  15   3  17       47.39       62.05     35.84 o
  17   3  17        6.14       -5.23     25.43 o
  19   3  17        2.15       -6.23     26.65 o
  21   3  17      552.83      582.74     68.46 o
  23   3  17       29.00       -6.46     26.86 o
  25   3  17      181.59      188.25     45.42 o
 -20   4  17      330.21      413.64    145.99 o
 -18   4  17      163.02      256.57     67.00 o
 -16   4  17     3270.18     3067.44    172.52 o
 -14   4  17      281.84      245.36     65.75 o
 -12   4  17      708.18      696.91     71.77 o
 -10   4  17      681.51      734.73     62.33 o
  -8   4  17      306.69      675.25     63.85 o
  -6   4  17      934.43     1129.30     74.52 o
  -4   4  17      142.49      283.59     47.17 o
  -2   4  17      333.82      414.93     53.13 o
   0   4  17      434.98     1011.02     97.57 o
   2   4  17     1629.11     1646.90    114.14 o
   4   4  17       10.01      832.60    141.25 o
   6   4  17     2960.23     2846.48    119.89 o
   8   4  17      181.79      360.82     58.48 o
  10   4  17     1229.71     1381.79     83.12 o
  12   4  17      519.44      425.93    111.32 o
  14   4  17       96.22      102.67     46.13 o
  16   4  17      774.41      695.64     75.99 o
  18   4  17      585.02      581.92     72.61 o
 -32   0  18       10.17       -4.18     30.85 o
 -30   0  18       73.18       94.65     75.05 o
 -28   0  18      661.51      909.17    176.12 o
 -26   0  18     3045.93     2840.84    113.30 o
 -24   0  18      845.46      818.70     88.55 o
 -22   0  18     1265.59     1225.77     80.67 o
 -20   0  18     3873.78     3524.08    157.75 o
 -18   0  18       58.51      159.96     44.99 o
 -16   0  18     3570.82     3872.59    337.76 o
 -14   0  18     4607.24     4447.39    151.80 o
 -10   0  18     2504.19     3035.41    112.96 o
  -8   0  18     1687.99     2056.75     86.53 o
  -6   0  18      271.37      362.42     37.99 o
  -4   0  18      252.48      515.77     43.23 o
  -2   0  18      973.54     4370.45    186.31 o
   0   0  18     7509.67     7647.23    285.14 o
   2   0  18      935.57      924.67     66.52 o
   4   0  18       34.72       39.22     29.76 o
   6   0  18        8.99      215.32     50.61 o
   8   0  18     1383.26     1386.37     79.26 o
  10   0  18      713.73     1014.86     66.99 o
  12   0  18     1358.31     1951.34    117.84 o
  14   0  18     4992.44     4538.20    185.58 o
  16   0  18       10.76       66.55     30.42 o
  18   0  18       27.93       24.44     27.69 o
  20   0  18      101.97      135.01     57.81 o
  22   0  18        0.35      -24.24     30.05 o
  24   0  18    11381.30    11474.89    413.05 o
  26   0  18      909.33     1141.65    100.91 o
  28   0  18     1687.94     1691.78    112.46 o
  30   0  18      775.70      686.14     70.07 o
 -31   1  18      324.34      311.98     27.81 o
 -29   1  18     1935.35     2128.08     64.22 o
 -27   1  18       40.36       47.60     20.75 o
 -25   1  18      454.71      372.72     28.17 o
 -23   1  18     2935.90     3173.22     91.86 o
 -21   1  18       30.10       36.92     17.77 o
 -19   1  18     1354.76     1679.76     81.53 o
 -17   1  18     2995.99     2886.24     78.38 o
 -15   1  18        0.04       26.50     17.56 o
 -13   1  18      868.55     1178.09     70.69 o
 -11   1  18     1477.91     1555.12     51.10 o
  -9   1  18       73.80      208.52     22.43 o
  -7   1  18      561.76      591.02     33.81 o
  -5   1  18       43.96      498.34     31.31 o
  -3   1  18     1034.54     2016.45     63.82 o
  -1   1  18     2419.09     2197.52     67.89 o
   1   1  18      107.72     1115.97     45.10 o
   3   1  18     2484.44     3067.67     86.41 o
   5   1  18     2096.93     2460.90     73.57 o
   7   1  18     1144.35     1472.51     52.75 o
   9   1  18     1164.02     1371.38     55.03 o
  11   1  18      571.93      722.34     92.66 o
  13   1  18     1132.95     1175.18     61.46 o
  15   1  18      112.76      161.04     35.87 o
  17   1  18       77.43       29.47     29.42 o
  19   1  18      176.16      111.44     29.29 o
  21   1  18     1077.62     1238.66     62.56 o
  23   1  18     1170.64     1349.13     84.63 o
  25   1  18       63.78       53.24     31.79 o
  27   1  18      340.18      231.85     40.91 o
  29   1  18      236.46      241.85     40.26 o
 -28   2  18     1477.09     1575.44     64.33 o
 -26   2  18      856.91      882.54     49.26 o
 -24   2  18      672.97      784.27     46.53 o
 -22   2  18       26.89       14.69     24.34 o
 -20   2  18       59.56       21.88     23.74 o
 -18   2  18       80.78       56.79     22.88 o
 -16   2  18       15.55       16.39     22.57 o
 -14   2  18      241.87      291.51     31.44 o
 -12   2  18       39.37      125.14     26.81 o
 -10   2  18      345.61      495.46     57.86 o
  -8   2  18       55.75      100.06     23.66 o
  -6   2  18      145.37      347.02     39.71 o
  -4   2  18      626.49      838.89     46.92 o
  -2   2  18      662.50      989.53     50.08 o
   0   2  18      589.00      775.26     49.72 o
   2   2  18      709.01      733.45     48.27 o
   4   2  18       26.33      589.89     57.12 o
   6   2  18     2275.10     2243.78     78.58 o
   8   2  18      450.61      524.33     38.82 o
  10   2  18      411.39      357.15     34.70 o
  12   2  18       93.85      135.81     28.42 o
  14   2  18      567.26      566.48     41.86 o
  16   2  18       10.56       23.66     28.34 o
  18   2  18     1922.40     1935.42    116.87 o
  20   2  18      150.88      131.71     34.09 o
  22   2  18       17.39        7.89     26.20 o
  24   2  18        3.89      -14.37     26.42 o
  26   2  18      166.02      140.33     37.94 o
  28   2  18     1173.30     1123.48    110.75 o
 -23   3  18       12.87       14.60     39.22 o
 -21   3  18      498.61      553.36     57.58 o
 -19   3  18      376.73      411.63     55.57 o
 -17   3  18        4.95       12.28     34.25 o
 -15   3  18      180.21      157.87     45.78 o
 -13   3  18      440.01      518.83     61.85 o
 -11   3  18      134.91      184.68     33.23 o
  -9   3  18      447.35      537.88     43.27 o
  -7   3  18      110.59      211.98     33.90 o
  -5   3  18      237.15      229.96     35.39 o
  -3   3  18        3.65       25.42     27.67 o
  -1   3  18       57.08      151.58     33.16 o
   1   3  18      225.20     1477.62     96.80 o
   3   3  18     2776.80     2462.39    105.54 o
   5   3  18      205.74      178.03     43.35 o
   7   3  18       34.07       22.34     35.55 o
   9   3  18        2.38       31.31     36.18 o
  11   3  18       89.18      171.75     41.11 o
  13   3  18      299.24      259.77     42.71 o
  15   3  18      116.26      105.22     29.59 o
  17   3  18      147.96      183.80     36.47 o
  19   3  18      229.21      203.81     44.29 o
  21   3  18     1331.02     1326.23     70.74 o
  23   3  18       23.76       71.92     49.65 o
 -14   4  18      174.30      261.24     68.93 o
 -12   4  18       27.97        4.05     44.06 o
 -10   4  18        4.74      246.71     48.54 o
  -8   4  18      875.95      830.57     67.77 o
  -6   4  18      111.56       80.52     48.60 o
  -4   4  18        0.44      -33.80     35.37 o
  -2   4  18       29.83      113.36     44.12 o
   0   4  18       99.76      374.90     53.54 o
   2   4  18      663.10      629.90     61.87 o
   4   4  18       48.93      103.91     43.07 o
   6   4  18      106.20       79.09     43.97 o
   8   4  18        0.07       14.33     37.99 o
  10   4  18        8.86       -1.70     39.68 o
  12   4  18       72.42       32.86     43.27 o
 -29   1  19       19.97       35.46     42.46 o
 -27   1  19       59.46       11.27     25.28 o
 -25   1  19      249.95      248.38     32.72 o
 -23   1  19      543.61      581.56     34.89 o
 -21   1  19       22.77       55.92     20.88 o
 -19   1  19      144.24      141.46     22.85 o
 -17   1  19        1.91        2.74     17.73 o
 -15   1  19      199.65      232.87     25.27 o
 -13   1  19        7.10       31.74     27.83 o
 -11   1  19      334.01      436.00     34.03 o
  -9   1  19      452.25      536.52     39.26 o
  -7   1  19       39.63      175.81     23.21 o
  -5   1  19      358.17      436.03     30.48 o
  -3   1  19        9.24      103.88     21.44 o
  -1   1  19      123.81      153.90     25.89 o
   1   1  19      117.41      133.52     20.97 o
   3   1  19        5.54       29.07     18.26 o
   5   1  19      129.96      132.44     21.24 o
   7   1  19      357.51      271.67     27.90 o
   9   1  19        0.79       33.15     20.04 o
  11   1  19      410.21      407.35     44.43 o
  13   1  19        6.94        0.19     18.55 o
  15   1  19      588.53      607.37     53.80 o
  17   1  19      298.51      258.07     40.57 o
  19   1  19       96.36       45.67     29.26 o
  21   1  19       66.15       79.08     31.30 o
  23   1  19       35.50       -3.90     28.55 o
  25   1  19     4208.06     4167.03    181.90 o
  27   1  19      430.58      404.95     48.41 o
 -26   2  19      767.04      823.40     75.29 o
 -24   2  19       46.51       27.64     40.68 o
 -22   2  19      311.80      311.90     43.35 o
 -20   2  19     1819.06     1770.34     74.26 o
 -18   2  19      115.66      122.21     29.24 o
 -16   2  19       39.69       36.60     31.45 o
 -14   2  19      195.39      184.52     30.18 o
 -12   2  19        5.28      -13.58     21.93 o
 -10   2  19       12.75      232.22     45.24 o
  -8   2  19     1468.04     1424.89     68.13 o
  -6   2  19       12.77       35.83     26.82 o
  -4   2  19      196.38      370.09     38.47 o
  -2   2  19      444.19      427.40     40.77 o
   0   2  19       73.09      214.26     34.09 o
   2   2  19      446.05      483.86     43.22 o
   4   2  19      115.79      151.57     31.38 o
   6   2  19        0.41      189.08     31.32 o
   8   2  19      713.69      983.76     56.96 o
  10   2  19      623.36      719.36     47.58 o
  12   2  19       82.22      106.88     26.80 o
  14   2  19      866.25      837.15     50.10 o
  16   2  19       88.72      153.57     32.82 o
  18   2  19      466.90      558.49     72.30 o
  20   2  19        8.52      -36.22     36.22 o
  22   2  19      380.20      389.61     77.72 o
  24   2  19       59.54       66.16     32.98 o
 -19   3  19      106.62       24.72     39.61 o
 -17   3  19     2338.43     2069.76    102.14 o
 -15   3  19      530.97      644.68     67.63 o
 -13   3  19      332.75      445.79     47.18 o
 -11   3  19      967.88     1449.25     73.74 o
  -9   3  19     2000.21     2006.33    100.09 o
  -7   3  19      674.31      846.92     98.60 o
  -5   3  19      251.03      165.10     39.40 o
  -3   3  19        0.26      751.59    103.01 o
  -1   3  19     1806.09     1691.49     89.45 o
   1   3  19       47.26       73.63     40.67 o
   3   3  19       13.44       49.08     39.60 o
   5   3  19      106.81      122.97     41.82 o
   7   3  19       40.02       92.36     43.10 o
   9   3  19      474.30      607.58     84.44 o
  11   3  19     1360.57     1302.27     74.17 o
  13   3  19       23.02       96.72     29.19 o
  15   3  19     2404.17     2404.94     88.23 o
  17   3  19      311.60      260.25     46.25 o
  19   3  19      189.23      288.82     98.07 o
  -4   4  19     2076.28     2309.51    110.58 o
  -2   4  19      193.04      523.19     60.40 o
   0   4  19      538.51     1658.52     96.07 o
   2   4  19     2411.91     2228.70    108.59 o
 -26   0  20      585.79      635.82     54.66 o
 -24   0  20      980.91     1004.09    146.43 o
 -22   0  20      141.39       57.27     32.92 o
 -20   0  20     4161.08     4438.88    158.07 o
 -18   0  20      805.23      917.09     60.94 o
 -16   0  20       10.92      113.19     31.41 o
 -14   0  20     6493.57     6344.46    207.86 o
 -12   0  20      276.00      396.85     55.83 o
 -10   0  20     2079.15     2791.96    138.40 o
  -8   0  20     4223.22     4480.62    258.43 o
  -6   0  20     1513.69     1834.10     83.16 o
  -4   0  20      578.82      905.73     67.49 o
  -2   0  20      483.55     2483.90    144.41 o
   0   0  20     4877.60     4961.06    200.78 o
   2   0  20      374.15      350.79     46.76 o
   4   0  20       90.65      127.19     33.09 o
   6   0  20      395.66      324.57    103.68 o
   8   0  20      559.27      582.73     54.25 o
  10   0  20      436.38      525.47     74.50 o
  12   0  20      739.43      685.09     59.39 o
  14   0  20      609.75      600.75     56.96 o
  16   0  20      747.52      780.45     61.89 o
  18   0  20      485.22      489.53     52.21 o
  20   0  20      136.26      175.49     41.00 o
  22   0  20       90.54      111.72     37.43 o
  24   0  20      601.70      717.07     96.01 o
 -25   1  20      247.47      171.01     51.46 o
 -23   1  20     1022.36      981.81     44.71 o
 -21   1  20     1576.58     1814.40     60.97 o
 -19   1  20      695.81     1012.70     44.42 o
 -17   1  20     1690.75     1498.22     62.44 o
 -15   1  20        5.37       18.70     28.45 o
 -13   1  20        0.90       28.48     26.26 o
 -11   1  20     1184.12     1108.36     48.16 o
  -9   1  20       74.82      214.91     25.34 o
  -7   1  20     1259.09     1454.08    121.22 o
  -5   1  20     1097.75     1037.94     45.80 o
  -3   1  20       64.08      115.23     22.39 o
  -1   1  20       15.54      -17.78     17.94 o
   1   1  20        2.01      278.54     26.51 o
   3   1  20     1225.68     1319.35     51.89 o
   5   1  20      316.89      402.21     32.15 o
   7   1  20       78.31      196.23     37.24 o
   9   1  20      798.94     1017.97     78.42 o
  11   1  20      994.12     1008.84     64.67 o
  13   1  20       17.54        1.01     27.39 o
  15   1  20      593.27      673.87     54.84 o
  17   1  20      778.79      716.59     56.21 o
  19   1  20      392.69      492.28     50.32 o
  21   1  20       22.79      -11.14     31.19 o
  23   1  20      535.07      474.12     50.55 o
 -22   2  20      185.65       58.84     72.28 o
 -20   2  20      512.89      537.52     45.59 o
 -18   2  20      298.00      411.85     39.08 o
 -16   2  20     1058.61     1121.04     83.24 o
 -14   2  20      385.85      533.92     47.28 o
 -12   2  20      867.79     1024.15     60.76 o
 -10   2  20      122.91      127.09     32.95 o
  -8   2  20       60.93       37.54     28.74 o
  -6   2  20        0.33       29.76     27.96 o
  -4   2  20       24.15      509.47     56.12 o
  -2   2  20     1841.21     1692.11    110.88 o
   0   2  20      267.96      303.21     38.05 o
   2   2  20      120.41      199.31     51.91 o
   4   2  20       55.52      106.78     30.59 o
   8   2  20     2994.35     2951.67    106.68 o
  10   2  20        7.22       77.47     32.83 o
  12   2  20     1936.48     1741.48     89.83 o
  14   2  20     1093.39      790.82     62.33 o
  16   2  20      314.32      378.26     55.12 o
  18   2  20     1040.19      897.09     58.44 o
  20   2  20        0.40      -25.50     54.22 o
 -13   3  20     1076.37     1243.79     75.06 o
 -11   3  20        2.24      -17.34     34.24 o
  -9   3  20       41.28       31.57     54.54 o
  -7   3  20       17.37       41.41     37.45 o
  -5   3  20       10.56       54.07     37.29 o
  -3   3  20      256.93      304.70     59.54 o
  -1   3  20       36.35       77.25     49.37 o
   1   3  20      108.68      166.31     54.92 o
   3   3  20       19.67      167.87     52.84 o
   5   3  20      746.07      686.05     63.94 o
   7   3  20       39.09       63.62     29.39 o
   9   3  20      194.55      276.87     37.99 o
  11   3  20      276.28      304.48     39.75 o
  13   3  20      369.98      659.88    118.94 o
 -21   1  21       66.32       54.61     51.59 o
 -19   1  21      161.78      169.77     25.76 o
 -17   1  21       10.49        9.14     20.68 o
 -15   1  21      267.07      261.57     29.36 o
 -13   1  21      111.29      189.33     28.00 o
 -11   1  21     1206.54     1276.43     53.15 o
  -9   1  21       27.83       15.01     19.73 o
  -7   1  21       22.96      130.79     23.37 o
  -5   1  21      468.81      535.13     35.16 o
  -3   1  21      308.98      413.81     31.60 o
   1   1  21     2302.82     2223.03     79.08 o
   3   1  21       28.53       48.72     31.05 o
   5   1  21      497.53      485.06     57.66 o
   7   1  21      348.25      333.34     44.25 o
   9   1  21      633.54      574.98     53.07 o
  11   1  21       36.86       46.04     33.03 o
  13   1  21       86.62       91.34     39.91 o
  15   1  21      370.69      480.70     50.49 o
  17   1  21      534.01      466.23     50.07 o
  19   1  21       13.85      -30.28     58.46 o
 -16   2  21       33.17       55.01     49.03 o
 -14   2  21       11.09       39.19     54.69 o
 -12   2  21     2046.10     2111.50     97.32 o
 -10   2  21      756.54      698.85     53.68 o
  -8   2  21      406.27      445.91     69.52 o
  -6   2  21      327.25      235.96     38.86 o
  -4   2  21       24.69      207.88     36.57 o
  -2   2  21      819.22      871.95     57.48 o
   0   2  21        0.02      120.48     33.41 o
   2   2  21      393.52      409.64     44.44 o
   4   2  21        0.25       37.90     29.85 o
   6   2  21       14.74      119.32     31.80 o
   8   2  21      726.27      712.91     76.43 o
  10   2  21      124.81       82.56     47.27 o
  12   2  21      899.95      953.79     68.68 o
  14   2  21      409.65      458.57     83.70 o
 -16   0  22      655.26     1058.02    100.31 o
 -14   0  22     1186.65     1173.26     70.12 o
 -12   0  22     1084.84     1291.67     73.10 o
 -10   0  22      629.24      766.13     67.35 o
  -8   0  22      708.30      697.21     62.83 o
  -6   0  22      155.86      267.06     45.66 o
  -4   0  22      889.14     1165.88     79.68 o
  -2   0  22      618.19      607.44     59.01 o
   2   0  22     1987.28     1865.47    196.37 o
   4   0  22       71.09      108.10     70.31 o
   6   0  22      877.64      665.48     61.69 o
   8   0  22     2013.52     2129.21    111.95 o
  10   0  22       97.00      153.65     41.63 o
  12   0  22      554.89      675.28     62.12 o
  14   0  22     1727.37     1709.66    196.13 o
 -13   1  22      564.85      737.36     77.78 o
 -11   1  22     2499.42     2895.64    106.89 o
  -9   1  22      569.43      969.35     68.06 o
  -7   1  22     2524.86     2895.45    182.91 o
  -5   1  22      318.75      278.26     50.46 o
  -3   1  22       44.35      112.39     32.32 o
  -1   1  22      124.35      186.00     50.22 o
   1   1  22      424.91      425.31     50.00 o
   3   1  22      333.26      467.92     50.78 o
   5   1  22        5.18        7.35     30.59 o
   7   1  22        0.23       -1.38     49.65 o
   9   1  22      718.51      475.27     54.20 o
  11   1  22      698.13      746.24     64.09 o
  -6   2  22     1075.05     1134.23    138.40 o
  -4   2  22      929.25     1141.51     86.91 o
  -2   2  22     1352.85     1374.68     95.15 o
   0   2  22      179.02      198.67     65.99 o
   2   2  22      599.58      556.57     90.96 o
   4   2  22      167.22      206.73     86.36 o
 
